# Supplementary material for: Transkingdom interactions between Lactobacilli and hepatic mitochondria attenuate western diet-induced diabetes
Source: Nat Commun. 2021 Jan 4;12:101. doi: 10.1038/s41467-020-20313-x (PMC7782853; doi:10.1038/s41467-020-20313-x)
Supplement: Supplementary file 4 — Supplementary Data 1-16 [file 41467_2020_20313_MOESM4_ESM.xlsx]

## Sheet: Supplementary Data 1a
Supplementary Data 1a: Multivariate test to identify significant difference in the beta diversity of microbial community of different groups. Blue font color indicates it passed statistical significance (p < 0.01) in both expts.
ANOSIM with Bray-Curtis Index for Beta diversity	Expt 1		Expt 2
	R	pval	R	pval
Tissue	0.7	< 0.001	0.82	< 0.001
Time	0.05	< 0.206	0.1	< 0.073
Diet	0.4	< 0.001	0.3	< 0.002
Group	0.72	< 0.001	0.69	< 0.001

## Sheet: Supplementary Data 1b
Supplementary Data 1b: Comparison of the microbial alpha diversity metrics in ND and WD-fed mice at different time and sites. No metric passed the statistical significance cutoffs: same (WD/ND) fold change direction in both experiments, p-value per experiment < 20%, Fisher's p-value of 5%.
Mann Whitney test for Alpha diversity metrics	Analys 1 Median S_T1_WD_Expt_1	Analys 1 Median S_T1_WD_Expt_2	Analys 1 Median S_T1_ND_Expt_1	Analys 1 Median S_T1_ND_Expt_2	Analys 1 S_T1_WD vs S_T1_ND FoldChange_Expt_1	Analys 1 S_T1_WD vs S_T1_ND FoldChange_Expt_2	Analys 1 S_T1_WD vs S_T1_ND pvalue_Expt_1	Analys 1 S_T1_WD vs S_T1_ND pvalue_Expt_2	Analys 1 S_T1_WD vs S_T1_ND Fisher's p-value	Analys 2 Median S_T2_WD_Expt_1	Analys 2 Median S_T2_WD_Expt_2	Analys 2 Median S_T2_ND_Expt_1	Analys 2 Median S_T2_ND_Expt_2	Analys 2 S_T2_WD vs S_T2_ND FoldChange_Expt_1	Analys 2 S_T2_WD vs S_T2_ND FoldChange_Expt_2	Analys 2 S_T2_WD vs S_T2_ND pvalue_Expt_1	Analys 2 S_T2_WD vs S_T2_ND pvalue_Expt_2	Analys 2 S_T2_WD vs S_T2_ND Fisher's p-value	Analys 3 Median I_T2_WD_Expt_1	Analys 3 Median I_T2_WD_Expt_2	Analys 3 Median I_T2_ND_Expt_1	Analys 3 Median I_T2_ND_Expt_2	Analys 3 I_T2_WD vs I_T2_ND FoldChange_Expt_1	Analys 3 I_T2_WD vs I_T2_ND FoldChange_Expt_2	Analys 3 I_T2_WD vs I_T2_ND pvalue_Expt_1	Analys 3 I_T2_WD vs I_T2_ND pvalue_Expt_2	Analys 3 I_T2_WD vs I_T2_ND Fisher's p-value
ace	222.189	215.765	222.271	215.353	0.999635	1.0019	1	0.936855	0.997963	222.406	209.604	217	216.043	1.0248	0.970334	0.0555556	0.690476	0.163441	263	160	263	888.845	1	0.18093	0.179712	0.0200082	0.0238325
berger_parker_d	0.535786	0.568684	0.53594	0.575194	0.9999	0.995867	0.967374	0.00409114	0.0258518	0.541776	0.569374	0.535645	0.57551	1.00399	0.996105	0.031746	0.031746	0.00796168	0.539216	0.580838	0.539896	0.582403	0.999558	0.999011	1	0.84127	0.986677
brillouin_d	2.19484	2.22589	2.19371	2.19998	1.00035	1.00809	0.874074	0.00409114	0.0237212	2.16712	2.22439	2.19535	2.19615	0.991165	1.00883	0.031746	0.0952381	0.0205635	2.15636	2.09413	2.14992	2.08507	1.00204	1.00294	0.84127	0.84127	0.952389
chao1	223.25	217.563	232.429	213.813	0.960679	1.01746	0.326073	0.77466	0.600159	225.5	210.176	217	214.957	1.03899	0.977866	0.015873	0.690476	0.0604277	263	160	263	12824	1	0.0125536	0.179712	0.0200082	0.0238325
chao1_lower_bound	221.13	212.89	227.514	211.626	0.972063	1.00594	0.306411	0.968405	0.657237	221.255	206.685	217	212.03	1.01952	0.974911	0.015873	0.547619	0.0499403	263	160	263	9476.59	1	0.0169874	0.179712	0.0200082	0.0238325
chao1_upper_bound	234.285	232.859	253.303	224.171	0.925217	1.03859	0.326164	0.498468	0.457925	233.846	225.589	217	226.701	1.07727	0.99512	0.015873	0.420635	0.0401214	263	160	263	17387.6	1	0.00925896	0.179712	0.0200082	0.0238325
dominance	0.30599	0.336228	0.306164	0.343711	0.999866	0.994431	1	0.00409114	0.026588	0.312687	0.337003	0.305828	0.344003	1.00525	0.994792	0.031746	0.031746	0.00796168	0.309915	0.350727	0.310694	0.352636	0.999406	0.998588	1	0.84127	0.986677
doubles	8	16	0	18	9	0.894737	0.10355	0.666345	0.253482	8	16	12	16	0.692308	1	0.461975	1	0.818733	0	0	0	0	1	1	0.423711	0.607236	0.606577
enspie	3.26809	2.97417	3.26622	2.90942	1.00044	1.01656	1	0.00409114	0.026588	3.19809	2.96733	3.26981	2.90695	0.983204	1.01545	0.031746	0.031746	0.00796168	3.22669	2.85122	3.2186	2.83578	1.00192	1.00403	1	0.84127	0.986677
equitability	0.408396	0.419817	0.409057	0.412459	0.999531	1.00521	0.842935	0.00233736	0.0142441	0.402394	0.418861	0.409495	0.41495	0.994962	1.00276	0.015873	0.031746	0.00433012	0.388146	0.425446	0.386977	0.377399	1.00084	1.03488	0.84127	0.690476	0.896419
esty_lower_bound	-2.76e-05	4.21e-05	9.29e-06	-7.58e-05	0.999963	1.00012	0.152213	0.473286	0.261544	-3.75e-05	1.35e-05	-9.55e-05	-6.18e-06	1.00006	1.00002	0.309524	1	0.672509	0	0	0	0.00574747	1	0.994285	0.607236	0.0906884	0.214724
esty_upper_bound	0.000160908	0.0011216	0.000170598	0.00113229	0.99999	0.999989	0.774619	0.874074	0.941116	0.000178355	0.00120021	0.000120215	0.00111993	1.00006	1.00008	0.222222	0.84127	0.500447	0.00038344	0	0	0.00785449	1.00038	0.992207	0.0720057	0.0200082	0.0108667
fisher_alpha	27.3442	31.9462	27.2592	32.0185	1.00301	0.997809	0.936855	0.691478	0.929064	27.4731	30.976	26.8358	31.9096	1.0229	0.971632	0.0555556	0.547619	0.136678	33.4681	23.0856	33.4743	41.513	0.999822	0.566546	1	0.690476	0.94621
goods_coverage	0.999931	0.999418	0.999897	0.999495	1.00002	0.999961	0.8991	0.623538	0.885059	0.99993	0.999367	1	0.999408	0.999965	0.999979	0.0449086	1	0.184266	1	1	1	0.993199	1	1.00341	0.179712	0.0253699	0.0291365
heip_e	0.0368513	0.0400786	0.0368439	0.0379538	1.00001	1.00205	0.905396	0.00233736	0.0151483	0.0349194	0.0400298	0.0373881	0.0391188	0.99762	1.00088	0.031746	0.0555556	0.012946	0.0293723	0.0482034	0.0291567	0.027443	1.00021	1.02021	0.84127	0.690476	0.896419
kempton_taylor_q	50.5739	61.2131	51.0731	61.2131	0.990413	1	0.594057	0.0362232	0.104125	50.5739	46.2373	51.0731	61.2131	0.990413	0.759282	0.829357	0.488422	0.771136	44.4906	0	53.9595	54.6312	0.827713	0.0179755	0.222222	0.260175	0.222622
margalef	19.2888	20.8591	19.2515	20.8854	1.00184	0.998798	0.936855	0.691478	0.929064	19.3711	20.3328	18.9879	20.8458	1.01917	0.97652	0.0555556	0.547619	0.136678	23.0463	15.7911	23.0488	26.0448	0.999894	0.620863	1	0.690476	0.94621
mcintosh_d	0.448356	0.422881	0.448198	0.416438	1.00011	1.00455	1	0.00409114	0.026588	0.442323	0.42221	0.448502	0.416188	0.995734	1.00425	0.031746	0.031746	0.00796168	0.444812	0.410459	0.444111	0.408842	1.00049	1.00115	1	0.84127	0.986677
mcintosh_e	0.554505	0.584933	0.554659	0.591667	0.999901	0.995769	0.905396	0.00409114	0.0244408	0.560596	0.585539	0.554328	0.59177	1.00403	0.996085	0.031746	0.031746	0.00796168	0.55839	0.595627	0.559094	0.600562	0.999549	0.996916	1	0.690476	0.94621
menhinick	0.748293	1.37379	0.745095	1.38323	1.00183	0.996041	0.905396	0.401886	0.731723	0.755486	1.33211	0.734969	1.37007	1.01183	0.983984	0.0555556	0.547619	0.136678	0.893989	1.04153	0.894553	1.72006	0.999703	0.750548	1	0.690476	0.94621
observed_otus	220	211	220	211	1	1	1	0.789525	0.976109	221	206	217	211	1.01835	0.976415	0.0906884	0.529619	0.193847	263	160	263	263	1	0.609848	NA	0.0720057	0.0720057
observed_species	220	211	220	211	1	1	1	0.789525	0.976109	221	206	217	211	1.01835	0.976415	0.0906884	0.529619	0.193847	263	160	263	263	1	0.609848	NA	0.0720057	0.0720057
PD_whole_tree	16.4826	16.1221	16.5231	16.4663	0.997689	0.980295	0.781377	0.0380451	0.13424	16.3133	16.1292	16.3988	16.3125	0.995084	0.98941	1	0.547619	0.877382	19.5567	14.6989	19.5567	19.5567	1	0.763685	NA	0.0720057	0.0720057
robbins	6.94e-05	0.000582242	0.000103187	0.000504626	0.999966	1.00008	0.8991	0.623538	0.885059	6.97e-05	0.000633125	0	0.000591741	1.00007	1.00004	0.0449086	1	0.184266	0	0	0	0.00680097	1	0.993245	0.179712	0.0253699	0.0291365
shannon	3.17521	3.23787	3.17352	3.20095	1.00041	1.00879	0.874074	0.00341941	0.0203625	3.13541	3.23559	3.17576	3.1953	0.990338	1.0096	0.031746	0.0952381	0.0205635	3.12028	3.04088	3.11087	3.03388	1.00229	1.00173	0.84127	0.84127	0.952389
simpson	0.69401	0.663772	0.693836	0.656289	1.0001	1.00452	1	0.00409114	0.026588	0.687313	0.662997	0.694172	0.655997	0.995952	1.00423	0.031746	0.031746	0.00796168	0.690085	0.649273	0.689306	0.647364	1.00046	1.00116	1	0.84127	0.986677
simpson_e	0.0148302	0.0139899	0.0148284	0.0134856	1	1.0005	1	0.0184618	0.0921622	0.0142902	0.0142829	0.0150855	0.0138352	0.999216	1.00044	0.031746	0.150794	0.030359	0.0122688	0.0180617	0.012238	0.0107824	1.00003	1.0072	1	0.690476	0.94621
simpson_reciprocal	3.26809	2.97417	3.26622	2.90942	1.00044	1.01656	1	0.00409114	0.026588	3.19809	2.96733	3.26981	2.90695	0.983204	1.01545	0.031746	0.031746	0.00796168	3.22669	2.85122	3.2186	2.83578	1.00192	1.00403	1	0.84127	0.986677
singles	6	14	9	12	0.7	1.15385	0.832298	0.551296	0.816303	6	15	0	14	7	1.06667	0.0832645	1	0.290238	0	0	0	159	1	0.00625	0.179712	0.0253699	0.0291365
strong	0.828679	0.796257	0.828102	0.799025	1.00032	0.998462	0.751043	0.0943788	0.258489	0.830949	0.795655	0.827294	0.794616	1.002	1.00058	0.015873	0.84127	0.0709869	0.849014	0.783215	0.850514	0.83863	0.999189	0.96986	0.0952381	0.690476	0.244741

## Sheet: Supplementary Data 1c
Supplementary Data 1c: Correlation of the microbial alpha diversity metrics with metabolic paramters in WD-fed mice at different time and sites. No correlation passed the statistical significance cutoffs: same sign of correlation in both experiments, p-value per experiment < 20%.
stool T1 WD	alpha diversity metric	host metabolic paramter	correlation id	Analys 2 S_T1_H Spearman's rank correlation rho Coefficient_Expt_1	Analys 2 S_T1_H Spearman's rank correlation rho Coefficient_Expt_2	Analys 2 S_T1_H Spearman's rank correlation rho pvalue_Expt_1	Analys 2 S_T1_H Spearman's rank correlation rho pvalue_Expt_2		stool T2 WD	alpha diversity metric	host metabolic paramter	correlation id	Analys 5 S_T2_H Spearman's rank correlation rho Coefficient_Expt_1	Analys 5 S_T2_H Spearman's rank correlation rho Coefficient_Expt_2	Analys 5 S_T2_H Spearman's rank correlation rho pvalue_Expt_1	Analys 5 S_T2_H Spearman's rank correlation rho pvalue_Expt_2		ileum T2 WD	alpha diversity metric	host metabolic paramter	correlation id	Analys 8 I_T2_H Spearman's rank correlation rho Coefficient_Expt_1	Analys 8 I_T2_H Spearman's rank correlation rho Coefficient_Expt_2	Analys 8 I_T2_H Spearman's rank correlation rho pvalue_Expt_1	Analys 8 I_T2_H Spearman's rank correlation rho pvalue_Expt_2
	simpson_e	120min glucose	simpson_e<==>120min glucose	0.125596	0.520387	0.4722	0.00135269			chao1_upper_bound	120min glucose	chao1_upper_bound<==>120min glucose	0.2	0.6	0.783333	0.35			gini_index	epididymal fat % body weight	gini_index<==>epididymal fat % body weight	0.9	0.9	0.0833333	0.0833333
	simpson_reciprocal	HOMA-IR	simpson_reciprocal<==>HOMA-IR	0.0282913	0.517647	0.871769	0.00167462			chao1_upper_bound	Body weight	chao1_upper_bound<==>Body weight	0.3	0.7	0.683333	0.233333			gini_index	120min glucose	gini_index<==>120min glucose	0.9	0.8	0.0833333	0.133333
	simpson	HOMA-IR	simpson<==>HOMA-IR	0.0282913	0.517647	0.871769	0.00167462			chao1_upper_bound	HOMA-IR	chao1_upper_bound<==>HOMA-IR	0.4	0.9	0.516667	0.0833333			gini_index	Body weight	gini_index<==>Body weight	0.6	0.9	0.35	0.0833333
	chao1_lower_bound	120min glucose	chao1_lower_bound<==>120min glucose	-0.167111	-0.425109	0.337304	0.0109063			chao1	Body weight	chao1<==>Body weight	0.1	0.6	0.95	0.35			gini_index	non-fasting cholesterol	gini_index<==>non-fasting cholesterol	0.9	0.6	0.0833333	0.35
	chao1	120min glucose	chao1<==>120min glucose	-0.17803	-0.412107	0.306216	0.0138961			chao1	fasting insulin	chao1<==>fasting insulin	0.1	0.7	0.95	0.233333			shannon	120min glucose	shannon<==>120min glucose	-0.6	-0.9	0.35	0.0833333
	shannon	HOMA-IR	shannon<==>HOMA-IR	0.0372549	0.466106	0.831459	0.00519607			chao1	HOMA-IR	chao1<==>HOMA-IR	0.3	0.8	0.683333	0.133333			simpson_reciprocal	120min glucose	simpson_reciprocal<==>120min glucose	-0.6	-0.9	0.35	0.0833333
	simpson_e	fasting glucose	simpson_e<==>fasting glucose	0.103943	0.432565	0.552366	0.00945198			gini_index	fed glucose	gini_index<==>fed glucose	0.1	0.1	0.95	0.95			simpson	120min glucose	simpson<==>120min glucose	-0.6	-0.9	0.35	0.0833333
	chao1_lower_bound	fasting glucose	chao1_lower_bound<==>fasting glucose	-0.107926	-0.358719	0.537156	0.0343329			shannon	120min glucose	shannon<==>120min glucose	0.3	0.3	0.683333	0.683333			gini_index	HOMA-IR	gini_index<==>HOMA-IR	0.7	0.7	0.233333	0.233333
	simpson_e	GTT-AUC	simpson_e<==>GTT-AUC	0.0991597	0.362185	0.569557	0.0331708			shannon	Body weight	shannon<==>Body weight	0.2	0.5	0.783333	0.45			shannon	epididymal fat % body weight	shannon<==>epididymal fat % body weight	-0.4	-0.7	0.516667	0.233333
	chao1	fasting glucose	chao1<==>fasting glucose	-0.160393	-0.292741	0.357357	0.0878971			shannon	epididymal fat % body weight	shannon<==>epididymal fat % body weight	0.7	0.6	0.233333	0.35			simpson_reciprocal	epididymal fat % body weight	simpson_reciprocal<==>epididymal fat % body weight	-0.4	-0.7	0.516667	0.233333
	chao1_upper_bound	120min glucose	chao1_upper_bound<==>120min glucose	-0.195722	-0.256831	0.259828	0.136392			shannon	GTT-AUC	shannon<==>GTT-AUC	0.1	0.3	0.95	0.683333			simpson	epididymal fat % body weight	simpson<==>epididymal fat % body weight	-0.4	-0.7	0.516667	0.233333
	simpson_reciprocal	120min glucose	simpson_reciprocal<==>120min glucose	0.049201	0.306151	0.778959	0.0736692			shannon	HOMA-IR	shannon<==>HOMA-IR	0.5	0.3	0.45	0.683333			simpson_e	120min glucose	simpson_e<==>120min glucose	-0.6	-0.3	0.35	0.683333
	simpson	120min glucose	simpson<==>120min glucose	0.049201	0.306151	0.778959	0.0736692			shannon	non-fasting cholesterol	shannon<==>non-fasting cholesterol	0.7	0.9	0.233333	0.0833333			simpson_e	fed glucose	simpson_e<==>fed glucose	0.5	0.3	0.45	0.683333
	simpson_e	HOMA-IR	simpson_e<==>HOMA-IR	0.0378151	0.304482	0.828953	0.0756818			simpson_e	fasting glucose	simpson_e<==>fasting glucose	0.1	0.5	0.95	0.45			shannon	GTT-AUC	shannon<==>GTT-AUC	-0.2	-0.5	0.783333	0.45
	chao1	GTT-AUC	chao1<==>GTT-AUC	-0.107093	-0.226066	0.540323	0.191609			simpson_e	GTT-AUC	simpson_e<==>GTT-AUC	0.1	0.5	0.95	0.45			simpson_reciprocal	GTT-AUC	simpson_reciprocal<==>GTT-AUC	-0.2	-0.5	0.783333	0.45
	chao1_upper_bound	HOMA-IR	chao1_upper_bound<==>HOMA-IR	-0.154288	-0.169188	0.376185	0.329892			simpson_e	non-fasting cholesterol	simpson_e<==>non-fasting cholesterol	1	0.1	0.0166667	0.95			simpson	GTT-AUC	simpson<==>GTT-AUC	-0.2	-0.5	0.783333	0.45
	chao1_upper_bound	fasting glucose	chao1_upper_bound<==>fasting glucose	-0.217675	-0.0825335	0.209065	0.637393			simpson_reciprocal	120min glucose	simpson_reciprocal<==>120min glucose	0.3	0.1	0.683333	0.95			simpson_e	fasting insulin	simpson_e<==>fasting insulin	0.4	0.3	0.516667	0.683333
	shannon	120min glucose	shannon<==>120min glucose	0.009672	0.248284	0.956024	0.150391			simpson_reciprocal	Body weight	simpson_reciprocal<==>Body weight	0.2	0.3	0.783333	0.683333			shannon	non-fasting cholesterol	shannon<==>non-fasting cholesterol	-0.4	-0.3	0.516667	0.683333
	chao1_lower_bound	GTT-AUC	chao1_lower_bound<==>GTT-AUC	-0.0856222	-0.193838	0.624806	0.263434			simpson_reciprocal	epididymal fat % body weight	simpson_reciprocal<==>epididymal fat % body weight	0.7	0.3	0.233333	0.683333			simpson_reciprocal	non-fasting cholesterol	simpson_reciprocal<==>non-fasting cholesterol	-0.4	-0.3	0.516667	0.683333
	gini_index	fed glucose	gini_index<==>fed glucose	0.168734	0.108347	0.332565	0.535562			simpson_reciprocal	GTT-AUC	simpson_reciprocal<==>GTT-AUC	0.1	0.5	0.95	0.45			simpson	non-fasting cholesterol	simpson<==>non-fasting cholesterol	-0.4	-0.3	0.516667	0.683333
	chao1_upper_bound	GTT-AUC	chao1_upper_bound<==>GTT-AUC	-0.13579	-0.141737	0.436696	0.415187			simpson_reciprocal	non-fasting cholesterol	simpson_reciprocal<==>non-fasting cholesterol	0.7	0.7	0.233333	0.233333			gini_index	fed glucose	gini_index<==>fed glucose	-0.4	-0.2	0.516667	0.783333
	gini_index	fasting glucose	gini_index<==>fasting glucose	0.134062	0.141526	0.442611	0.417386			simpson	120min glucose	simpson<==>120min glucose	0.3	0.1	0.683333	0.95			shannon	fed glucose	shannon<==>fed glucose	0.5	0.1	0.45	0.95
	chao1	HOMA-IR	chao1<==>HOMA-IR	-0.143118	-0.110372	0.412114	0.527918			simpson	Body weight	simpson<==>Body weight	0.2	0.3	0.783333	0.683333			simpson_reciprocal	fed glucose	simpson_reciprocal<==>fed glucose	0.5	0.1	0.45	0.95
	gini_index	Body weight	gini_index<==>Body weight	-0.0575792	-0.174699	0.7425	0.315503			simpson	epididymal fat % body weight	simpson<==>epididymal fat % body weight	0.7	0.3	0.233333	0.683333			simpson	fed glucose	simpson<==>fed glucose	0.5	0.1	0.45	0.95
	shannon	fed glucose	shannon<==>fed glucose	-0.0697919	-0.152639	0.690346	0.381371			simpson	GTT-AUC	simpson<==>GTT-AUC	0.1	0.5	0.95	0.45			shannon	fasting insulin	shannon<==>fasting insulin	0.4	0.1	0.516667	0.95
	chao1	fed glucose	chao1<==>fed glucose	-0.127709	-0.0803897	0.464719	0.646188			simpson	non-fasting cholesterol	simpson<==>non-fasting cholesterol	0.7	0.7	0.233333	0.233333			simpson_e	Body weight	simpson_e<==>Body weight	0.1	0.4	0.95	0.516667
	chao1_upper_bound	fed glucose	chao1_upper_bound<==>fed glucose	-0.163079	-0.0229869	0.349253	0.895719			chao1	non-fasting cholesterol	chao1<==>non-fasting cholesterol	-0.1	-0.1	0.95	0.95			simpson_reciprocal	fasting insulin	simpson_reciprocal<==>fasting insulin	0.4	0.1	0.516667	0.95
	chao1_lower_bound	fasting insulin	chao1_lower_bound<==>fasting insulin	0.0668442	0.111632	0.702817	0.523186			gini_index	120min glucose	gini_index<==>120min glucose	-0.4	-0.9	0.516667	0.0833333			simpson	fasting insulin	simpson<==>fasting insulin	0.4	0.1	0.516667	0.95
	simpson_reciprocal	fed glucose	simpson_reciprocal<==>fed glucose	-0.0249457	-0.137641	0.886888	0.430412			gini_index	Body weight	gini_index<==>Body weight	-0.6	-0.2	0.35	0.783333			chao1_lower_bound	120min glucose	chao1_lower_bound<==>120min glucose	0.223607	0.205196	0.717686	0.740582
	simpson	fed glucose	simpson<==>fed glucose	-0.0249457	-0.137641	0.886888	0.430412			gini_index	epididymal fat % body weight	gini_index<==>epididymal fat % body weight	-0.9	-0.7	0.0833333	0.233333			chao1_upper_bound	120min glucose	chao1_upper_bound<==>120min glucose	0.223607	0.205196	0.717686	0.740582
	chao1_lower_bound	fed glucose	chao1_lower_bound<==>fed glucose	-0.0966136	-0.0745673	0.580873	0.670313			gini_index	HOMA-IR	gini_index<==>HOMA-IR	-0.8	-0.6	0.133333	0.35			chao1	120min glucose	chao1<==>120min glucose	0.223607	0.205196	0.717686	0.740582
	gini_index	HOMA-IR	gini_index<==>HOMA-IR	-0.0593838	-0.107003	0.733963	0.539259			gini_index	non-fasting cholesterol	gini_index<==>non-fasting cholesterol	-0.9	-0.3	0.0833333	0.683333			simpson_e	fasting glucose	simpson_e<==>fasting glucose	-0.2	-0.3	0.783333	0.683333
	gini_index	120min glucose	gini_index<==>120min glucose	0.0235492	0.103545	0.893183	0.553899												simpson_e	GTT-AUC	simpson_e<==>GTT-AUC	-0.2	-0.3	0.783333	0.683333
	chao1_lower_bound	HOMA-IR	chao1_lower_bound<==>HOMA-IR	-0.0931895	-0.0196078	0.594411	0.911129												gini_index	fasting insulin	gini_index<==>fasting insulin	0.1	0.3	0.95	0.683333
	chao1	Body weight	chao1<==>Body weight	-0.00911385	-0.0907881	0.95856	0.603986												chao1_lower_bound	fed glucose	chao1_lower_bound<==>fed glucose	-0.111803	-0.102598	0.857945	0.869598
	chao1	fasting insulin	chao1<==>fasting insulin	0.0520045	0.00140076	0.766703	0.993628												chao1_upper_bound	fed glucose	chao1_upper_bound<==>fed glucose	-0.111803	-0.102598	0.857945	0.869598
	chao1_lower_bound	Body weight	chao1_lower_bound<==>Body weight	-0.0337819	-0.005884	0.847231	0.973239												chao1	fed glucose	chao1<==>fed glucose	-0.111803	-0.102598	0.857945	0.869598
	simpson_e	fed glucose	simpson_e<==>fed glucose	-0.0138743	-0.0124746	0.93695	0.9433

## Sheet: Supplementary Data 2
Supplementary Data 2: Transkingdom network. The network integrating stool microbial abundance with the host systemic measurements of metabolic parameters.
partner1	partner2	combinedCoefficient
HOMA-IR	fasting insulin	0.805
HOMA-IR	120min glucose	0.365
HOMA-IR	GTT-AUC	0.309
HOMA-IR	Body weight	0.518
GTT-AUC	120min glucose	0.803
GTT-AUC	fasting glucose from GTT	0.557
fasting insulin	Body weight	0.622
fasting glucose from GTT	120min glucose	0.515
Body weight	120min glucose	0.323
OTU_98048	OTU_259983	0.473
OTU_839152	OTU_772515	0.417
OTU_827689	OTU_184966	0.368
OTU_827689	OTU_258522	0.376
OTU_790663	OTU_263933	0.825
OTU_790663	OTU_176118	-0.342
OTU_779847	OTU_730939	0.503
OTU_779847	OTU_268220	0.471
OTU_779847	OTU_177195	0.441
OTU_779847	OTU_259511	-0.436
OTU_779847	OTU_305177	0.401
OTU_779847	OTU_269886	0.418
OTU_779847	OTU_4440624	-0.397
OTU_779847	OTU_263546	0.401
OTU_779847	OTU_4448052	0.622
OTU_772515	OTU_3697034	0.424
OTU_743911	OTU_185126	0.387
OTU_743911	OTU_635059	0.368
OTU_730939	OTU_375106	0.493
OTU_730939	OTU_22352	0.475
OTU_730939	OTU_258550	0.453
OTU_730939	OTU_268220	0.435
OTU_730939	OTU_162005	0.398
OTU_730939	OTU_176868	0.379
OTU_730939	OTU_263546	0.419
OTU_730939	OTU_539647	-0.377
OTU_730939	OTU_192598	0.345
OTU_730939	OTU_344703	-0.346
OTU_716984	OTU_206324	-0.42
OTU_716984	OTU_134762	-0.415
OTU_716984	OTU_324013	-0.38
OTU_635059	OTU_129394	0.92
OTU_635059	OTU_162005	0.489
OTU_635059	OTU_185126	0.419
OTU_635059	OTU_349246	-0.4
OTU_635059	OTU_266946	0.377
OTU_635059	OTU_259993	-0.396
OTU_635059	OTU_197099	-0.399
OTU_635059	OTU_4383953	-0.374
OTU_635059	OTU_268733	-0.352
OTU_635059	OTU_182764	-0.387
OTU_635059	OTU_4354103	-0.38
OTU_635059	OTU_4397402	-0.373
OTU_635059	OTU_1995182	-0.376
OTU_635059	OTU_273043	0.362
OTU_635059	OTU_309916	0.377
OTU_635059	OTU_47365	-0.366
OTU_635059	OTU_166911	-0.359
OTU_635059	OTU_335267	-0.357
OTU_635059	OTU_271866	0.343
OTU_635059	OTU_264846	0.343
OTU_631764	OTU_265563	0.444
OTU_631764	OTU_194151	0.421
OTU_631764	OTU_264155	-0.408
OTU_631764	OTU_261590	0.393
OTU_631764	OTU_177271	-0.383
OTU_631764	OTU_198209	0.389
OTU_631764	OTU_193672	0.391
OTU_631764	OTU_180405	-0.346
OTU_631764	OTU_4407703	0.576
OTU_586387	OTU_258368	-0.361
OTU_549756	OTU_324888	0.533
OTU_549756	OTU_539647	0.506
OTU_549756	OTU_344703	0.47
OTU_549756	OTU_375106	-0.393
OTU_549756	OTU_267478	-0.343
OTU_549756	OTU_194662	-0.345
OTU_549756	OTU_47365	0.736
OTU_549756	OTU_166911	0.734
OTU_549756	OTU_1995182	0.754
OTU_549756	OTU_187962	0.678
OTU_549756	OTU_259993	0.729
OTU_549756	OTU_4354103	0.749
OTU_549756	OTU_182764	0.741
OTU_549756	OTU_4397402	0.743
OTU_549756	OTU_187233	0.71
OTU_539647	OTU_22352	-0.562
OTU_539647	OTU_268063	0.542
OTU_539647	OTU_176868	-0.517
OTU_539647	OTU_265363	0.516
OTU_539647	OTU_324888	0.499
OTU_539647	OTU_375106	-0.492
OTU_539647	OTU_258550	-0.457
OTU_539647	OTU_264294	0.457
OTU_539647	OTU_197099	0.439
OTU_539647	OTU_263957	0.419
OTU_539647	OTU_265280	-0.412
OTU_539647	OTU_307608	-0.408
OTU_539647	OTU_278440	0.4
OTU_539647	OTU_261132	0.372
OTU_539647	OTU_349246	0.343
OTU_539647	OTU_182764	0.733
OTU_539647	OTU_187233	0.719
OTU_539647	OTU_4397402	0.762
OTU_539647	OTU_166911	0.78
OTU_539647	OTU_259993	0.758
OTU_539647	OTU_47365	0.759
OTU_539647	OTU_1995182	0.776
OTU_539647	OTU_344703	0.718
OTU_539647	OTU_162005	-0.582
OTU_539647	OTU_187962	0.623
OTU_539647	OTU_4354103	0.754
OTU_47365	OTU_166911	0.971
OTU_47365	OTU_182764	0.966
OTU_47365	OTU_187233	0.949
OTU_47365	OTU_187962	0.888
OTU_47365	OTU_1995182	0.96
OTU_47365	OTU_259993	0.962
OTU_47365	OTU_4354103	0.976
OTU_47365	OTU_4397402	0.979
OTU_47365	OTU_22352	-0.529
OTU_47365	OTU_375106	-0.522
OTU_47365	OTU_258550	-0.485
OTU_47365	OTU_176868	-0.411
OTU_47365	OTU_162005	-0.414
OTU_47365	OTU_265280	-0.353
OTU_47365	OTU_344703	0.698
OTU_47365	OTU_324888	0.739
OTU_460611	OTU_197790	0.726
OTU_460611	OTU_185222	0.355
OTU_4481359	OTU_320249	-0.434
OTU_4481359	OTU_180535	-0.427
OTU_4481359	OTU_269070	-0.377
OTU_4481359	OTU_1107303	-0.357
OTU_4481359	OTU_258165	-0.354
OTU_4481359	OTU_167034	-0.365
OTU_4481359	OTU_184451	0.363
OTU_4481359	OTU_4357315	-0.352
OTU_4481359	OTU_4440624	0.338
OTU_4481359	OTU_317633	-0.343
OTU_4481359	OTU_263337	-0.344
OTU_4476330	OTU_273364	-0.401
OTU_4476330	OTU_167034	-0.404
OTU_4476330	OTU_320249	-0.341
OTU_4468805	OTU_2901246	-0.39
OTU_4448052	OTU_263546	0.383
OTU_4448052	OTU_184966	0.372
OTU_4448052	OTU_167420	0.329
OTU_4440624	OTU_305177	-0.47
OTU_4440624	OTU_184451	0.42
OTU_4440624	OTU_263546	-0.411
OTU_4440624	OTU_3694603	0.397
OTU_4440624	OTU_191067	-0.376
OTU_4440624	OTU_259506	-0.355
OTU_4440624	OTU_269070	-0.364
OTU_4440624	OTU_3750373	0.355
OTU_4437746	OTU_4390754	-0.489
OTU_4435934	OTU_300662	-0.369
OTU_4435934	OTU_258423	0.399
OTU_4435934	OTU_305177	-0.347
OTU_4410988	OTU_2901246	0.426
OTU_4410988	OTU_266946	-0.35
OTU_4407703	OTU_262095	0.468
OTU_4407703	OTU_182712	-0.501
OTU_4407703	OTU_1108078	-0.422
OTU_4407703	OTU_194151	0.413
OTU_4407703	OTU_265563	0.414
OTU_4407703	OTU_261590	0.38
OTU_4407703	OTU_1108453	-0.402
OTU_4407703	OTU_193672	0.367
OTU_4407703	OTU_264155	-0.351
OTU_4407703	OTU_270200	0.349
OTU_4397402	OTU_166911	0.96
OTU_4397402	OTU_182764	0.967
OTU_4397402	OTU_187233	0.95
OTU_4397402	OTU_187962	0.896
OTU_4397402	OTU_1995182	0.96
OTU_4397402	OTU_259993	0.966
OTU_4397402	OTU_4354103	0.988
OTU_4397402	OTU_22352	-0.553
OTU_4397402	OTU_375106	-0.557
OTU_4397402	OTU_258550	-0.495
OTU_4397402	OTU_162005	-0.447
OTU_4397402	OTU_176868	-0.438
OTU_4397402	OTU_265280	-0.351
OTU_4397402	OTU_344703	0.742
OTU_4397402	OTU_324888	0.741
OTU_4390754	OTU_346804	0.36
OTU_4390754	OTU_334697	-0.334
OTU_4383953	OTU_199137	-0.442
OTU_4383953	OTU_4312974	0.358
OTU_4383953	OTU_197706	-0.383
OTU_4383953	OTU_174824	0.38
OTU_4383953	OTU_173892	-0.346
OTU_4383953	OTU_268733	0.775
OTU_4364237	OTU_165046	-0.529
OTU_4364237	OTU_180235	0.769
OTU_4357315	OTU_258725	0.502
OTU_4357315	OTU_184451	-0.493
OTU_4357315	OTU_189585	-0.444
OTU_4357315	OTU_191067	0.464
OTU_4357315	OTU_269532	-0.47
OTU_4357315	OTU_265912	-0.442
OTU_4357315	OTU_195189	0.423
OTU_4357315	OTU_273364	0.409
OTU_4357315	OTU_191811	-0.385
OTU_4357315	OTU_183446	-0.383
OTU_4357315	OTU_180235	0.377
OTU_4357315	OTU_270200	0.339
OTU_4357315	OTU_1105328	0.351
OTU_4357315	OTU_180405	-0.349
OTU_4354103	OTU_166911	0.956
OTU_4354103	OTU_182764	0.968
OTU_4354103	OTU_187233	0.95
OTU_4354103	OTU_187962	0.885
OTU_4354103	OTU_1995182	0.964
OTU_4354103	OTU_259993	0.96
OTU_4354103	OTU_22352	-0.553
OTU_4354103	OTU_375106	-0.554
OTU_4354103	OTU_258550	-0.488
OTU_4354103	OTU_162005	-0.456
OTU_4354103	OTU_176868	-0.43
OTU_4354103	OTU_344703	0.732
OTU_4354103	OTU_324888	0.763
OTU_4345268	OTU_259293	0.376
OTU_4345268	OTU_181683	-0.363
OTU_4340153	OTU_180535	-0.364
OTU_4340153	OTU_268492	-0.361
OTU_4340153	OTU_272758	-0.337
OTU_4340153	OTU_191067	-0.35
OTU_4340153	OTU_259506	-0.343
OTU_3957916	OTU_266411	0.354
OTU_3919797	OTU_193620	0.765
OTU_3919797	OTU_192598	-0.478
OTU_375106	OTU_187233	-0.559
OTU_375106	OTU_176868	0.56
OTU_375106	OTU_1995182	-0.543
OTU_375106	OTU_187962	-0.542
OTU_375106	OTU_166911	-0.527
OTU_375106	OTU_259993	-0.516
OTU_375106	OTU_182764	-0.5
OTU_375106	OTU_344703	-0.471
OTU_375106	OTU_307608	0.445
OTU_375106	OTU_324888	-0.408
OTU_375106	OTU_228140	0.366
OTU_375106	OTU_265280	0.376
OTU_375106	OTU_258550	0.673
OTU_375106	OTU_162005	0.621
OTU_375106	OTU_22352	0.718
OTU_3750373	OTU_268492	-0.395
OTU_3750373	OTU_272092	-0.37
OTU_3750373	OTU_184966	-0.366
OTU_351309	OTU_185126	0.495
OTU_351309	OTU_324013	-0.436
OTU_351309	OTU_277208	0.427
OTU_351309	OTU_206324	-0.434
OTU_351309	OTU_134762	-0.426
OTU_351309	OTU_197706	0.378
OTU_351309	OTU_334697	-0.401
OTU_351309	OTU_176154	-0.422
OTU_351309	OTU_197853	0.36
OTU_351309	OTU_180405	-0.36
OTU_351309	OTU_259293	-0.356
OTU_349246	OTU_268063	0.569
OTU_349246	OTU_264846	-0.566
OTU_349246	OTU_197099	0.514
OTU_349246	OTU_259087	-0.445
OTU_349246	OTU_162005	-0.436
OTU_349246	OTU_263957	0.423
OTU_349246	OTU_214919	-0.364
OTU_349246	OTU_309916	-0.404
OTU_349246	OTU_273043	-0.381
OTU_349246	OTU_264734	-0.388
OTU_349246	OTU_261016	-0.364
OTU_349246	OTU_267996	-0.379
OTU_349246	OTU_264294	0.368
OTU_349246	OTU_185177	0.352
OTU_349246	OTU_129394	-0.331
OTU_349246	OTU_196191	0.6
OTU_349246	OTU_335267	0.647
OTU_349246	OTU_261132	0.559
OTU_346804	OTU_199137	0.453
OTU_346804	OTU_174320	0.353
OTU_346804	OTU_258368	0.353
OTU_346804	OTU_191616	0.341
OTU_344703	OTU_324888	0.55
OTU_344703	OTU_176868	-0.5
OTU_344703	OTU_162005	-0.452
OTU_344703	OTU_22352	-0.49
OTU_344703	OTU_258550	-0.385
OTU_344703	OTU_265363	0.365
OTU_344703	OTU_278440	0.369
OTU_344703	OTU_259993	0.69
OTU_344703	OTU_182764	0.713
OTU_344703	OTU_187233	0.693
OTU_344703	OTU_1995182	0.734
OTU_344703	OTU_187962	0.63
OTU_344703	OTU_166911	0.693
OTU_3392847	OTU_269532	0.466
OTU_3392847	OTU_180405	0.452
OTU_3392847	OTU_271866	-0.426
OTU_3392847	OTU_265912	0.404
OTU_3392847	OTU_176154	0.389
OTU_3392847	OTU_198209	-0.347
OTU_3392847	OTU_317633	-0.367
OTU_3392847	OTU_183446	0.366
OTU_3392847	OTU_194151	-0.351
OTU_3392847	OTU_263138	-0.345
OTU_337727	OTU_263138	-0.452
OTU_337727	OTU_165046	0.346
OTU_337727	OTU_184966	-0.35
OTU_337727	OTU_195189	-0.346
OTU_335267	OTU_268063	0.426
OTU_335267	OTU_185126	-0.454
OTU_335267	OTU_175227	0.45
OTU_335267	OTU_176868	-0.445
OTU_335267	OTU_196191	0.376
OTU_335267	OTU_197853	-0.419
OTU_335267	OTU_265363	0.384
OTU_335267	OTU_264734	-0.345
OTU_335267	OTU_263957	0.357
OTU_335267	OTU_214919	-0.354
OTU_335267	OTU_162005	-0.354
OTU_335267	OTU_188225	-0.352
OTU_334697	OTU_175227	0.407
OTU_331013	OTU_230268	0.392
OTU_331013	OTU_263337	0.376
OTU_328905	OTU_180535	0.369
OTU_328905	OTU_206324	-0.364
OTU_328905	OTU_189585	-0.352
OTU_328905	OTU_320249	0.365
OTU_324888	OTU_258550	-0.361
OTU_324888	OTU_22352	-0.349
OTU_324888	OTU_1995182	0.736
OTU_324888	OTU_187233	0.728
OTU_324888	OTU_182764	0.752
OTU_324888	OTU_187962	0.699
OTU_324888	OTU_166911	0.719
OTU_324888	OTU_259993	0.716
OTU_324013	OTU_176154	0.503
OTU_324013	OTU_180405	0.431
OTU_324013	OTU_264155	0.439
OTU_324013	OTU_266091	-0.412
OTU_324013	OTU_318370	-0.371
OTU_324013	OTU_206324	0.731
OTU_324013	OTU_259293	0.64
OTU_324013	OTU_203713	0.748
OTU_324013	OTU_134762	0.78
OTU_321809	OTU_267478	0.612
OTU_320249	OTU_195189	0.437
OTU_320249	OTU_184451	-0.421
OTU_320249	OTU_189585	-0.414
OTU_320249	OTU_258368	0.389
OTU_320249	OTU_263337	0.401
OTU_320249	OTU_1105328	0.385
OTU_320249	OTU_273364	0.357
OTU_320249	OTU_167034	0.757
OTU_320249	OTU_261365	0.58
OTU_318370	OTU_206324	-0.396
OTU_317633	OTU_266091	0.49
OTU_317633	OTU_180405	-0.436
OTU_317633	OTU_176154	-0.4
OTU_317633	OTU_174824	-0.438
OTU_317633	OTU_197706	0.42
OTU_317633	OTU_271866	0.388
OTU_317633	OTU_183446	-0.383
OTU_309916	OTU_261016	0.87
OTU_309916	OTU_266946	0.858
OTU_309916	OTU_266343	0.508
OTU_309916	OTU_183446	-0.432
OTU_309916	OTU_269532	-0.395
OTU_309916	OTU_261132	-0.358
OTU_309916	OTU_206324	-0.341
OTU_309916	OTU_265912	-0.321
OTU_309916	OTU_267996	0.706
OTU_309916	OTU_264846	0.802
OTU_309916	OTU_273043	0.823
OTU_309916	OTU_259087	0.784
OTU_309441	OTU_214919	0.497
OTU_309441	OTU_180362	-0.451
OTU_309441	OTU_171322	0.398
OTU_309441	OTU_185126	0.344
OTU_307608	OTU_268063	-0.455
OTU_307608	OTU_22352	0.433
OTU_307608	OTU_258550	0.393
OTU_307608	OTU_264294	-0.424
OTU_307608	OTU_191274	0.402
OTU_307608	OTU_176868	0.387
OTU_307608	OTU_269037	-0.387
OTU_307608	OTU_170950	-0.346
OTU_307608	OTU_162005	0.646
OTU_305177	OTU_258423	-0.482
OTU_305177	OTU_182712	-0.416
OTU_305177	OTU_184451	-0.438
OTU_305177	OTU_184966	0.447
OTU_305177	OTU_262095	0.376
OTU_305177	OTU_269886	0.399
OTU_305177	OTU_177195	0.381
OTU_300662	OTU_259506	0.457
OTU_300662	OTU_268492	0.445
OTU_300662	OTU_272092	0.439
OTU_297143	OTU_265011	0.362
OTU_2901246	OTU_219154	-0.383
OTU_2901246	OTU_271866	-0.391
OTU_2901246	OTU_259556	-0.352
OTU_2897332	OTU_181683	0.468
OTU_2897332	OTU_266091	0.44
OTU_2897332	OTU_189840	0.429
OTU_2897332	OTU_180405	-0.433
OTU_2897332	OTU_264155	-0.412
OTU_2897332	OTU_197706	0.389
OTU_2897332	OTU_273364	0.369
OTU_2897332	OTU_268720	-0.344
OTU_2897332	OTU_183446	-0.344
OTU_2897332	OTU_176154	-0.335
OTU_288680	OTU_176868	-0.349
OTU_278440	OTU_261132	0.525
OTU_278440	OTU_264294	0.484
OTU_278440	OTU_197099	0.436
OTU_278440	OTU_265363	0.421
OTU_278440	OTU_162005	-0.447
OTU_278440	OTU_263957	0.418
OTU_278440	OTU_176868	-0.392
OTU_278440	OTU_185177	0.39
OTU_278440	OTU_191274	-0.37
OTU_278440	OTU_261142	0.37
OTU_278440	OTU_22352	-0.359
OTU_278440	OTU_214919	-0.344
OTU_278440	OTU_269037	0.648
OTU_278440	OTU_268063	0.629
OTU_277208	OTU_175227	-0.388
OTU_277208	OTU_266411	0.366
OTU_277208	OTU_238487	0.377
OTU_277208	OTU_129394	0.357
OTU_277208	OTU_197853	0.612
OTU_277208	OTU_185126	0.65
OTU_273967	OTU_183446	0.396
OTU_273967	OTU_259087	-0.337
OTU_273737	OTU_267042	0.357
OTU_273364	OTU_176154	-0.557
OTU_273364	OTU_269532	-0.532
OTU_273364	OTU_197706	0.443
OTU_273364	OTU_195189	0.434
OTU_273364	OTU_192206	-0.418
OTU_273364	OTU_191067	0.408
OTU_273364	OTU_184451	-0.412
OTU_273364	OTU_1107303	0.363
OTU_273364	OTU_258725	0.407
OTU_273364	OTU_261365	0.387
OTU_273364	OTU_134762	-0.403
OTU_273364	OTU_206324	-0.402
OTU_273364	OTU_266091	0.363
OTU_273364	OTU_183446	-0.376
OTU_273364	OTU_268720	-0.367
OTU_273364	OTU_272758	0.35
OTU_273364	OTU_265912	-0.364
OTU_273364	OTU_189840	0.342
OTU_273364	OTU_180405	-0.605
OTU_273043	OTU_266343	0.511
OTU_273043	OTU_183446	-0.436
OTU_273043	OTU_214919	0.382
OTU_273043	OTU_197099	-0.368
OTU_273043	OTU_261016	0.777
OTU_273043	OTU_259087	0.767
OTU_273043	OTU_267996	0.778
OTU_273043	OTU_264846	0.81
OTU_273043	OTU_266946	0.816
OTU_272889	OTU_259506	0.554
OTU_272889	OTU_268492	0.529
OTU_272889	OTU_272092	0.499
OTU_272889	OTU_181683	0.42
OTU_272889	OTU_197706	0.442
OTU_272889	OTU_196315	0.428
OTU_272889	OTU_266091	0.412
OTU_272889	OTU_179703	0.332
OTU_272889	OTU_203713	-0.356
OTU_272889	OTU_189840	0.329
OTU_272758	OTU_266091	0.499
OTU_272758	OTU_180535	0.536
OTU_272758	OTU_180405	-0.527
OTU_272758	OTU_183446	-0.48
OTU_272758	OTU_184451	-0.431
OTU_272758	OTU_265912	-0.425
OTU_272758	OTU_189840	0.457
OTU_272758	OTU_269532	-0.453
OTU_272758	OTU_176154	-0.403
OTU_272758	OTU_261365	0.358
OTU_272758	OTU_264155	-0.348
OTU_272758	OTU_258165	0.71
OTU_272092	OTU_259506	0.56
OTU_272092	OTU_229452	-0.48
OTU_272092	OTU_185126	0.394
OTU_272092	OTU_196315	0.386
OTU_272092	OTU_265011	-0.359
OTU_272092	OTU_268492	0.691
OTU_271866	OTU_174824	-0.467
OTU_271866	OTU_259556	0.468
OTU_271866	OTU_266091	0.371
OTU_271866	OTU_266343	0.375
OTU_271866	OTU_1902400	-0.347
OTU_270396	OTU_263731	0.908
OTU_270396	OTU_266411	0.394
OTU_270396	OTU_174824	-0.392
OTU_270396	OTU_134762	-0.361
OTU_270396	OTU_206324	-0.364
OTU_270396	OTU_180405	-0.361
OTU_270396	OTU_181683	0.352
OTU_270396	OTU_183446	-0.348
OTU_270396	OTU_266091	0.719
OTU_270382	OTU_193672	0.515
OTU_270382	OTU_198209	0.462
OTU_270382	OTU_261590	0.487
OTU_270382	OTU_194151	0.432
OTU_270382	OTU_261016	0.343
OTU_270382	OTU_1100972	0.346
OTU_270200	OTU_189585	-0.446
OTU_270200	OTU_261365	0.458
OTU_270200	OTU_184451	-0.457
OTU_270200	OTU_259983	0.451
OTU_270200	OTU_2658058	0.476
OTU_270200	OTU_185177	-0.404
OTU_270200	OTU_1100972	0.435
OTU_270200	OTU_182712	-0.417
OTU_270200	OTU_265563	0.397
OTU_270200	OTU_191811	-0.37
OTU_270200	OTU_268063	-0.356
OTU_270200	OTU_180235	0.346
OTU_270200	OTU_193672	0.746
OTU_270200	OTU_194151	0.769
OTU_270200	OTU_198209	0.64
OTU_270200	OTU_261590	0.7
OTU_269886	OTU_177195	0.927
OTU_269886	OTU_268492	0.642
OTU_269886	OTU_259511	-0.58
OTU_269532	OTU_183446	0.56
OTU_269532	OTU_176154	0.489
OTU_269532	OTU_266343	-0.436
OTU_269532	OTU_265912	0.463
OTU_269532	OTU_266091	-0.431
OTU_269532	OTU_258165	-0.418
OTU_269532	OTU_263138	-0.389
OTU_269532	OTU_261016	-0.414
OTU_269532	OTU_258368	-0.409
OTU_269532	OTU_197706	-0.364
OTU_269532	OTU_266946	-0.398
OTU_269532	OTU_261365	-0.394
OTU_269532	OTU_191067	-0.387
OTU_269532	OTU_180535	-0.38
OTU_269532	OTU_267996	-0.363
OTU_269532	OTU_180235	-0.329
OTU_269532	OTU_192206	0.333
OTU_269532	OTU_189840	-0.333
OTU_269532	OTU_184451	0.32
OTU_269532	OTU_180405	0.581
OTU_269070	OTU_259293	-0.401
OTU_269070	OTU_268720	-0.364
OTU_269070	OTU_266091	0.362
OTU_269037	OTU_261142	0.55
OTU_269037	OTU_185177	0.545
OTU_269037	OTU_189585	0.521
OTU_269037	OTU_264294	0.501
OTU_269037	OTU_261132	0.48
OTU_269037	OTU_191811	0.465
OTU_269037	OTU_191274	-0.395
OTU_269037	OTU_192598	-0.358
OTU_269037	OTU_268063	0.585
OTU_268733	OTU_199137	-0.381
OTU_268733	OTU_189840	-0.374
OTU_268720	OTU_191067	-0.475
OTU_268720	OTU_180535	-0.432
OTU_268720	OTU_189840	-0.427
OTU_268720	OTU_180405	0.363
OTU_268720	OTU_176154	0.345
OTU_268720	OTU_266091	-0.355
OTU_268720	OTU_157121	0.368
OTU_268492	OTU_196315	0.44
OTU_268492	OTU_259511	-0.376
OTU_268492	OTU_229452	-0.381
OTU_268492	OTU_177195	0.633
OTU_268492	OTU_259506	0.577
OTU_268063	OTU_191811	0.541
OTU_268063	OTU_189585	0.518
OTU_268063	OTU_261142	0.508
OTU_268063	OTU_162005	-0.497
OTU_268063	OTU_265363	0.488
OTU_268063	OTU_263957	0.469
OTU_268063	OTU_214919	-0.441
OTU_268063	OTU_196191	0.444
OTU_268063	OTU_1100972	-0.398
OTU_268063	OTU_176868	-0.392
OTU_268063	OTU_264846	-0.358
OTU_268063	OTU_267996	-0.343
OTU_268063	OTU_264294	0.751
OTU_268063	OTU_185177	0.64
OTU_268063	OTU_197099	0.637
OTU_268063	OTU_261132	0.789
OTU_267996	OTU_197099	-0.453
OTU_267996	OTU_266343	0.447
OTU_267996	OTU_214919	0.393
OTU_267996	OTU_183446	-0.35
OTU_267996	OTU_198194	0.363
OTU_267996	OTU_206324	-0.346
OTU_267996	OTU_261016	0.697
OTU_267996	OTU_266946	0.728
OTU_267996	OTU_259087	0.717
OTU_267996	OTU_264846	0.721
OTU_267411	OTU_258522	0.923
OTU_267411	OTU_184966	0.506
OTU_267411	OTU_258423	-0.408
OTU_267042	OTU_193064	0.423
OTU_267042	OTU_180362	0.385
OTU_267042	OTU_171322	-0.383
OTU_266946	OTU_261016	0.91
OTU_266946	OTU_266343	0.517
OTU_266946	OTU_183446	-0.47
OTU_266946	OTU_176154	-0.359
OTU_266946	OTU_264846	0.772
OTU_266946	OTU_259087	0.726
OTU_266411	OTU_263731	0.383
OTU_266411	OTU_266091	0.383
OTU_266411	OTU_176957	0.386
OTU_266411	OTU_197706	0.359
OTU_266411	OTU_266343	0.358
OTU_266343	OTU_261016	0.52
OTU_266343	OTU_264846	0.497
OTU_266343	OTU_259087	0.44
OTU_266343	OTU_228785	0.42
OTU_266343	OTU_214835	0.409
OTU_266343	OTU_214919	0.378
OTU_266343	OTU_198194	0.326
OTU_266091	OTU_174824	-0.53
OTU_266091	OTU_180405	-0.543
OTU_266091	OTU_176154	-0.508
OTU_266091	OTU_189840	0.522
OTU_266091	OTU_181683	0.492
OTU_266091	OTU_199137	0.426
OTU_266091	OTU_192206	-0.459
OTU_266091	OTU_206324	-0.452
OTU_266091	OTU_134762	-0.433
OTU_266091	OTU_203713	-0.405
OTU_266091	OTU_259293	-0.424
OTU_266091	OTU_180535	0.416
OTU_266091	OTU_183446	-0.379
OTU_266091	OTU_259884	0.366
OTU_266091	OTU_258368	0.353
OTU_266091	OTU_185222	-0.347
OTU_266091	OTU_197706	0.787
OTU_266091	OTU_263731	0.701
OTU_265912	OTU_258165	-0.52
OTU_265912	OTU_191811	0.54
OTU_265912	OTU_258725	-0.466
OTU_265912	OTU_1105328	-0.484
OTU_265912	OTU_176154	0.456
OTU_265912	OTU_191067	-0.448
OTU_265912	OTU_195189	-0.439
OTU_265912	OTU_194151	-0.416
OTU_265912	OTU_177271	0.408
OTU_265912	OTU_261365	-0.364
OTU_265912	OTU_198209	-0.383
OTU_265912	OTU_165046	0.364
OTU_265912	OTU_261590	-0.355
OTU_265912	OTU_2658058	-0.352
OTU_265912	OTU_259087	-0.329
OTU_265912	OTU_184451	0.698
OTU_265912	OTU_180405	0.556
OTU_265912	OTU_185177	0.582
OTU_265912	OTU_189585	0.729
OTU_265912	OTU_183446	0.51
OTU_2658058	OTU_194151	0.574
OTU_2658058	OTU_1100972	0.506
OTU_2658058	OTU_193672	0.496
OTU_2658058	OTU_261590	0.474
OTU_2658058	OTU_180235	0.451
OTU_2658058	OTU_198209	0.452
OTU_2658058	OTU_259983	0.367
OTU_265563	OTU_258423	-0.49
OTU_265563	OTU_182712	-0.467
OTU_265563	OTU_1107303	0.492
OTU_265563	OTU_194151	0.441
OTU_265563	OTU_194504	-0.393
OTU_265563	OTU_193672	0.394
OTU_265563	OTU_179547	-0.331
OTU_265563	OTU_264155	-0.344
OTU_265563	OTU_198209	0.34
OTU_265363	OTU_197099	0.474
OTU_265363	OTU_176868	-0.454
OTU_265363	OTU_22352	-0.418
OTU_265363	OTU_162005	-0.363
OTU_265363	OTU_197853	-0.373
OTU_265363	OTU_261132	0.353
OTU_265363	OTU_264294	0.36
OTU_265363	OTU_258550	-0.357
OTU_265363	OTU_263957	0.621
OTU_265280	OTU_162005	0.372
OTU_265280	OTU_187233	-0.358
OTU_265280	OTU_166911	-0.364
OTU_265280	OTU_259993	-0.344
OTU_265280	OTU_258550	0.359
OTU_265280	OTU_176868	0.351
OTU_265280	OTU_191274	0.658
OTU_264846	OTU_214919	0.374
OTU_264846	OTU_183446	-0.407
OTU_264846	OTU_197099	-0.412
OTU_264846	OTU_261132	-0.394
OTU_264846	OTU_206324	-0.371
OTU_264846	OTU_261016	0.791
OTU_264846	OTU_259087	0.811
OTU_264586	OTU_262095	0.457
OTU_264586	OTU_264155	-0.369
OTU_264294	OTU_191811	0.554
OTU_264294	OTU_189585	0.495
OTU_264294	OTU_197099	0.528
OTU_264294	OTU_162005	-0.414
OTU_264294	OTU_1100972	-0.392
OTU_264294	OTU_192598	-0.339
OTU_264294	OTU_263957	0.366
OTU_264294	OTU_261132	0.645
OTU_264294	OTU_185177	0.579
OTU_264294	OTU_261142	0.58
OTU_264155	OTU_203713	0.417
OTU_264155	OTU_181683	-0.379
OTU_264155	OTU_176154	0.351
OTU_263957	OTU_176868	-0.476
OTU_263957	OTU_261132	0.476
OTU_263957	OTU_185177	0.387
OTU_263957	OTU_191811	0.385
OTU_263731	OTU_174824	-0.44
OTU_263731	OTU_259884	0.388
OTU_263731	OTU_180535	0.359
OTU_263731	OTU_206324	-0.35
OTU_263546	OTU_258423	-0.415
OTU_263337	OTU_167034	0.452
OTU_263337	OTU_261365	0.37
OTU_263337	OTU_180235	0.337
OTU_263138	OTU_195189	0.389
OTU_263138	OTU_258165	0.351
OTU_263138	OTU_1105328	0.351
OTU_262104	OTU_1902400	0.454
OTU_262095	OTU_177195	0.447
OTU_262095	OTU_167420	0.391
OTU_262095	OTU_258423	-0.39
OTU_262095	OTU_259511	-0.605
OTU_261590	OTU_193672	0.935
OTU_261590	OTU_228785	0.395
OTU_261590	OTU_1100972	0.392
OTU_261590	OTU_261016	0.374
OTU_261590	OTU_182712	-0.357
OTU_261590	OTU_198209	0.757
OTU_261590	OTU_194151	0.808
OTU_261365	OTU_195189	0.453
OTU_261365	OTU_167034	0.546
OTU_261365	OTU_189585	-0.449
OTU_261365	OTU_1105328	0.469
OTU_261365	OTU_185177	-0.463
OTU_261365	OTU_198209	0.402
OTU_261365	OTU_258165	0.395
OTU_261365	OTU_191811	-0.363
OTU_261365	OTU_184451	-0.491
OTU_261142	OTU_185177	0.573
OTU_261142	OTU_191811	0.506
OTU_261142	OTU_261132	0.485
OTU_261142	OTU_1105328	-0.372
OTU_261142	OTU_259511	0.52
OTU_261142	OTU_189585	0.618
OTU_261132	OTU_189585	0.522
OTU_261132	OTU_197099	0.455
OTU_261132	OTU_196191	0.397
OTU_261132	OTU_190242	0.42
OTU_261132	OTU_170950	0.403
OTU_261132	OTU_259087	-0.378
OTU_261132	OTU_194504	0.387
OTU_261132	OTU_162005	-0.359
OTU_261132	OTU_185177	0.649
OTU_261132	OTU_191811	0.571
OTU_261016	OTU_183446	-0.454
OTU_261016	OTU_206324	-0.393
OTU_261016	OTU_214919	0.365
OTU_261016	OTU_193672	0.353
OTU_261016	OTU_176154	-0.353
OTU_261016	OTU_259087	0.755
OTU_260156	OTU_174320	0.413
OTU_259993	OTU_166911	0.957
OTU_259993	OTU_182764	0.962
OTU_259993	OTU_187233	0.949
OTU_259993	OTU_187962	0.88
OTU_259993	OTU_1995182	0.929
OTU_259993	OTU_22352	-0.528
OTU_259993	OTU_258550	-0.494
OTU_259993	OTU_176868	-0.421
OTU_259993	OTU_162005	-0.416
OTU_259993	OTU_129394	-0.335
OTU_259983	OTU_194504	-0.473
OTU_259983	OTU_198209	0.402
OTU_259983	OTU_194151	0.365
OTU_259983	OTU_190242	-0.361
OTU_259884	OTU_198888	0.373
OTU_259884	OTU_176957	0.373
OTU_259884	OTU_199137	0.333
OTU_259556	OTU_165046	-0.424
OTU_259556	OTU_174824	-0.37
OTU_259511	OTU_192598	-0.381
OTU_259511	OTU_193620	0.342
OTU_259511	OTU_177195	-0.625
OTU_259506	OTU_203713	-0.475
OTU_259506	OTU_181683	0.486
OTU_259506	OTU_196315	0.473
OTU_259506	OTU_259293	-0.536
OTU_259293	OTU_203713	0.514
OTU_259293	OTU_134762	0.502
OTU_259293	OTU_192206	0.469
OTU_259293	OTU_176154	0.462
OTU_259293	OTU_180405	0.454
OTU_259293	OTU_197706	-0.406
OTU_259293	OTU_196315	-0.361
OTU_259293	OTU_206324	0.389
OTU_259087	OTU_206324	-0.421
OTU_259087	OTU_183446	-0.416
OTU_259087	OTU_197099	-0.364
OTU_258725	OTU_189585	-0.431
OTU_258725	OTU_184451	-0.456
OTU_258725	OTU_184966	0.378
OTU_258725	OTU_180405	-0.342
OTU_258725	OTU_195189	0.342
OTU_258550	OTU_22352	0.865
OTU_258550	OTU_162005	0.568
OTU_258550	OTU_176868	0.556
OTU_258550	OTU_187233	-0.538
OTU_258550	OTU_187962	-0.502
OTU_258550	OTU_185126	0.444
OTU_258550	OTU_1995182	-0.486
OTU_258550	OTU_228140	0.458
OTU_258550	OTU_166911	-0.432
OTU_258550	OTU_182764	-0.424
OTU_258550	OTU_193620	-0.39
OTU_258522	OTU_184966	0.474
OTU_258522	OTU_258423	-0.369
OTU_258423	OTU_184966	-0.496
OTU_258423	OTU_191067	-0.412
OTU_258423	OTU_182712	0.57
OTU_258368	OTU_174320	0.404
OTU_258165	OTU_189585	-0.513
OTU_258165	OTU_183446	-0.482
OTU_258165	OTU_180535	0.463
OTU_258165	OTU_180405	-0.486
OTU_258165	OTU_191811	-0.456
OTU_258165	OTU_185177	-0.404
OTU_258165	OTU_176154	-0.403
OTU_258165	OTU_191067	0.382
OTU_258165	OTU_1105328	0.38
OTU_258165	OTU_195189	0.361
OTU_258165	OTU_2286580	-0.344
OTU_258165	OTU_184451	-0.513
OTU_238487	OTU_199137	0.381
OTU_238487	OTU_171322	0.357
OTU_228785	OTU_162005	0.516
OTU_228785	OTU_214919	0.419
OTU_2286580	OTU_192206	0.45
OTU_228140	OTU_176868	0.428
OTU_228140	OTU_22352	0.384
OTU_228140	OTU_191274	0.335
OTU_22352	OTU_1995182	-0.536
OTU_22352	OTU_187962	-0.505
OTU_22352	OTU_166911	-0.482
OTU_22352	OTU_182764	-0.478
OTU_22352	OTU_193620	-0.361
OTU_22352	OTU_187233	-0.573
OTU_22352	OTU_162005	0.596
OTU_22352	OTU_176868	0.62
OTU_214919	OTU_188225	0.389
OTU_214919	OTU_174667	0.397
OTU_214919	OTU_197099	-0.347
OTU_214919	OTU_177271	-0.356
OTU_214919	OTU_198194	0.354
OTU_214835	OTU_180535	0.335
OTU_206324	OTU_183446	0.467
OTU_206324	OTU_203713	0.407
OTU_206324	OTU_192206	0.378
OTU_206324	OTU_134762	0.818
OTU_206324	OTU_176154	0.632
OTU_206324	OTU_180405	0.643
OTU_203713	OTU_181683	-0.5
OTU_203713	OTU_197706	-0.387
OTU_203713	OTU_176957	-0.339
OTU_203713	OTU_134762	0.577
OTU_1995182	OTU_166911	0.961
OTU_1995182	OTU_182764	0.944
OTU_1995182	OTU_187233	0.929
OTU_1995182	OTU_187962	0.889
OTU_1995182	OTU_176868	-0.467
OTU_1995182	OTU_162005	-0.44
OTU_1995182	fasting glucose from GTT	-0.25
OTU_199137	OTU_197706	0.412
OTU_199137	OTU_198194	0.437
OTU_199137	OTU_157121	-0.383
OTU_199137	OTU_174667	0.389
OTU_199137	OTU_176957	0.336
OTU_199137	OTU_198888	0.355
OTU_198888	OTU_194662	0.695
OTU_198888	OTU_176957	0.8
OTU_198209	OTU_184451	-0.42
OTU_198209	OTU_1100972	0.401
OTU_198209	OTU_185177	-0.331
OTU_198209	OTU_193672	0.809
OTU_198209	OTU_194151	0.748
OTU_198194	OTU_176118	-0.5
OTU_198194	OTU_135956	0.434
OTU_197853	OTU_175227	-0.465
OTU_197853	OTU_176868	0.397
OTU_197853	OTU_129394	0.334
OTU_197853	OTU_185126	0.774
OTU_197706	OTU_176154	-0.506
OTU_197706	OTU_181683	0.463
OTU_197706	OTU_180405	-0.458
OTU_197706	OTU_174824	-0.428
OTU_197706	OTU_189840	0.442
OTU_197706	OTU_192206	-0.425
OTU_197099	OTU_196191	0.472
OTU_197099	OTU_162005	-0.469
OTU_197099	OTU_185177	0.444
OTU_197099	OTU_176868	-0.423
OTU_195189	OTU_1105328	0.836
OTU_195189	OTU_184451	-0.564
OTU_195189	OTU_189585	-0.479
OTU_195189	OTU_167034	0.45
OTU_195189	OTU_189840	0.372
OTU_195189	OTU_180535	0.36
OTU_194665	OTU_167420	0.401
OTU_194665	OTU_170950	-0.361
OTU_194662	OTU_176957	0.855
OTU_194662	OTU_181683	0.375
OTU_194504	OTU_1107303	-0.685
OTU_194151	OTU_193672	0.835
OTU_194151	OTU_1100972	0.464
OTU_194151	OTU_184451	-0.372
OTU_194151	OTU_182712	-0.37
OTU_193672	OTU_1100972	0.47
OTU_193672	OTU_184451	-0.332
OTU_193672	fasting glucose from GTT	0.142998
OTU_193620	OTU_192598	-0.411
OTU_193064	OTU_180362	0.699
OTU_192206	OTU_183446	0.555
OTU_192206	OTU_189840	-0.362
OTU_192206	OTU_180405	0.675
OTU_192206	OTU_176154	0.605
OTU_191811	OTU_1105328	-0.415
OTU_191811	OTU_184451	0.406
OTU_191811	OTU_189585	0.747
OTU_191811	OTU_185177	0.784
OTU_191274	OTU_176868	0.371
OTU_191067	OTU_1107303	0.489
OTU_191067	OTU_184451	-0.526
OTU_191067	OTU_189585	-0.427
OTU_191067	OTU_180405	-0.401
OTU_191067	OTU_176154	-0.328
OTU_190242	OTU_170950	0.912
OTU_190242	OTU_1108453	0.355
OTU_189840	OTU_180405	-0.479
OTU_189840	OTU_1105328	0.434
OTU_189840	OTU_183446	-0.398
OTU_189840	OTU_157121	-0.381
OTU_189840	OTU_176154	-0.383
OTU_189840	OTU_180535	0.549
OTU_189585	OTU_185177	0.844
OTU_189585	OTU_1105328	-0.522
OTU_189585	OTU_180235	-0.362
OTU_189585	OTU_184451	0.735
OTU_188225	OTU_162005	0.363
OTU_187962	OTU_166911	0.884
OTU_187962	OTU_182764	0.883
OTU_187962	OTU_187233	0.896
OTU_187962	OTU_162005	-0.424
OTU_187962	OTU_176868	-0.374
OTU_187233	OTU_166911	0.943
OTU_187233	OTU_182764	0.941
OTU_187233	OTU_162005	-0.465
OTU_187233	OTU_176868	-0.441
OTU_187233	fasting glucose from GTT	-0.288879
OTU_185177	OTU_184451	0.469
OTU_185177	OTU_1105328	-0.38
OTU_185126	OTU_129394	0.497
OTU_185126	OTU_175227	-0.479
OTU_185126	OTU_176868	0.371
OTU_185126	OTU_171322	0.341
OTU_184966	OTU_1108078	-0.342
OTU_184451	OTU_1105328	-0.499
OTU_184451	OTU_180235	-0.412
OTU_184451	OTU_167034	-0.404
OTU_183446	OTU_134762	0.451
OTU_183446	OTU_180535	-0.371
OTU_183446	OTU_177271	0.38
OTU_183446	OTU_176154	0.653
OTU_183446	OTU_180405	0.789
OTU_182764	OTU_166911	0.953
OTU_182764	OTU_176868	-0.396
OTU_182764	OTU_162005	-0.391
OTU_182764	fasting glucose from GTT	-0.337004
OTU_181683	OTU_179703	0.326
OTU_180535	OTU_180405	-0.352
OTU_180405	OTU_176154	0.879
OTU_180405	OTU_134762	0.622
OTU_180362	OTU_171322	-0.387
OTU_180235	OTU_165046	-0.517
OTU_179703	OTU_174320	0.556
OTU_176868	OTU_162005	0.506
OTU_176868	OTU_166911	-0.411
OTU_176154	OTU_134762	0.665
OTU_176118	OTU_165046	0.339
OTU_167034	OTU_1105328	0.35
OTU_166911	OTU_162005	-0.391
OTU_162005	OTU_129394	0.418

## Sheet: Supplementary Data 3
Supplementary Data 3: Identifying potentially beneficial microbes using BiBc and change in ileal abudance due to diet at eight weeks. The OTUs in this table had fold change of WD/ND < 1 in stool.
IMPROVER	BiBC	-10 * log10 (ileum 8 wk diet pval)	taxa
OTU_184451	310.118	8.74963	k__Bacteria;p__Firmicutes;c__Clostridia;o__Clostridiales;f__Lachnospiraceae;g__Eisenbergiella;s__Eisenbergiella_tayi;str__Eisenbergiella_tayi_B086562;substr__Eisenbergiella_tayi_B086562_1;
OTU_182764	285.836	20.8054	k__Bacteria;p__Firmicutes;c__Bacilli;o__Lactobacillales;f__Lactobacillaceae;g__Lactobacillus;s__Lactobacillus_johnsonii_NCC_533;str__Lactobacillus_johnsonii_NCC_533_NCC_533;substr__Lactobacillus_johnsonii_NCC_533_NCC_533_1;
OTU_1995182	285.836	18.5141	k__Bacteria;p__Firmicutes;c__Bacilli;o__Lactobacillales;f__Lactobacillaceae;g__Lactobacillus;s__Lactobacillus_gasseri;str__Lactobacillus_gasseri_ATCC_33323;substr__Lactobacillus_gasseri_ATCC_33323_1;
OTU_187233	184.98	20.7646	k__Bacteria;p__Firmicutes;c__Bacilli;o__Lactobacillales;f__Lactobacillaceae;g__Lactobacillus;s__Lactobacillus_johnsonii_NCC_533;str__Lactobacillus_johnsonii_NCC_533_NCC_533;substr__Lactobacillus_johnsonii_NCC_533_NCC_533_1;
OTU_549756	53.463	15.5311	k__Bacteria;p__Firmicutes;c__Bacilli;o__Lactobacillales;f__Lactobacillaceae;g__Lactobacillus;s__Lactobacillus_johnsonii_NCC_533;str__Lactobacillus_johnsonii_NCC_533_NCC_533;substr__Lactobacillus_johnsonii_NCC_533_NCC_533_1;
OTU_269532	46.0417	7.0002	k__Bacteria;p__Firmicutes;c__Clostridia;o__Clostridiales;f__Ruminococcaceae;g__Sporobacter;s__Sporobacter_termitidis;str__Sporobacter_termitidis_SYR;substr__Sporobacter_termitidis_SYR_1;
OTU_206324	44.4813	31.7247	k__Bacteria;p__Bacteroidetes;c__Bacteroidia;o__Bacteroidales;f__Porphyromonadaceae;g__Barnesiella;s__Barnesiella_intestinihominis;str__Barnesiella_intestinihominis_JCM_15079;substr__Barnesiella_intestinihominis_JCM_15079_1;
OTU_539647	42.9053	30.1253	k__Bacteria;p__Firmicutes;c__Bacilli;o__Lactobacillales;f__Lactobacillaceae;g__Lactobacillus;s__Lactobacillus_taiwanensis;str__Lactobacillus_taiwanensis_BCRC_17755;substr__Lactobacillus_taiwanensis_BCRC_17755_1;
OTU_4383953	34.1177	1.38106	k__Bacteria;p__Firmicutes;c__Clostridia;o__Clostridiales;f__Clostridiaceae;g__Clostridium;s__Clostridium_paraputrificum;str__Clostridium_paraputrificum_JCM_1293;substr__Clostridium_paraputrificum_JCM_1293_1;
OTU_4440624	31.3008	7.37897	k__Bacteria;p__Firmicutes;c__Clostridia;o__Clostridiales;f__Lachnospiraceae;g__Lachnospiraceae;s__Clostridium_algidixylanolyticum;str__Clostridium_algidixylanolyticum_SPL73;substr__Clostridium_algidixylanolyticum_SPL73_1;
OTU_264155	31.1165	14.0465	k__Bacteria;p__Firmicutes;c__Clostridia;o__Clostridiales;f__Flavonifractor;g__Flavonifractor;s__Flavonifractor_plautii;str__Flavonifractor_plautii_265;substr__Flavonifractor_plautii_265_1;
OTU_258423	26.5888	14.0465	k__Bacteria;p__Firmicutes;c__Clostridia;o__Clostridiales;f__Lachnospiraceae;g__Blautia;s__Blautia_producta;str__Blautia_producta_JCM_1471;substr__Blautia_producta_JCM_1471_1;
OTU_180405	24.1256	21.401	k__Bacteria;p__Bacteroidetes;c__Bacteroidia;o__Bacteroidales;f__Porphyromonadaceae;g__Barnesiella;s__Barnesiella_intestinihominis;str__Barnesiella_intestinihominis_JCM_15079;substr__Barnesiella_intestinihominis_JCM_15079_1;
OTU_176154	20.4589	13.21	k__Bacteria;p__Bacteroidetes;c__Bacteroidia;o__Bacteroidales;f__Porphyromonadaceae;g__Barnesiella;s__Barnesiella_viscericola;str__Barnesiella_viscericola;substr__Barnesiella_viscericola_1;
OTU_193620	18.4507	12.8629	k__Bacteria;p__Firmicutes;c__Clostridia;o__Clostridiales;f__Lachnospiraceae;g__Lachnospiraceae;s__Clostridium_scindens;str__Clostridium_scindens_ATCC_35704;substr__Clostridium_scindens_ATCC_35704_1;
OTU_183446	17.6221	16.4809	k__Bacteria;p__Bacteroidetes;c__Bacteroidia;o__Bacteroidales;f__Porphyromonadaceae;g__Barnesiella;s__Barnesiella_viscericola;str__Barnesiella_viscericola;substr__Barnesiella_viscericola_1;
OTU_165046	17.4545	4.22497	k__Bacteria;p__Firmicutes;c__Clostridia;o__Clostridiales;f__Ruminococcaceae;g__Ruminiclostridium;s__Clostridium_viride;str__Clostridium_viride_T2-7;substr__Clostridium_viride_T2-7_1;
OTU_176118	16	10.8811	k__Bacteria;p__Firmicutes;c__Clostridia;o__Clostridiales;f__Oscillospiraceae;g__Oscillibacter;s__Oscillibacter_valericigenes;str__Oscillibacter_valericigenes_Sjm18-20;substr__Oscillibacter_valericigenes_Sjm18-20_2;
OTU_185222	16	14.0465	k__Bacteria;p__Firmicutes;c__Clostridia;o__Clostridiales;f__Clostridiales_Family_XIII_Incertae_Sedis;g__Clostridiales_Family_XIII_Incertae_Sedis;s__Eubacterium_sulci;str__Eubacterium_sulci_ATCC_35585;substr__Eubacterium_sulci_ATCC_35585_1;
OTU_2901246	16	12.1876	k__Bacteria;p__Firmicutes;c__Clostridia;o__Clostridiales;f__Lachnospiraceae;g__Tyzzerella;s__Tyzzerella_nexilis;str__Tyzzerella_nexilis_DSM_1787;substr__Tyzzerella_nexilis_DSM_1787_1;
OTU_265912	15.9091	0.809668	k__Bacteria;p__Firmicutes;c__Clostridia;o__Clostridiales;f__Lachnospiraceae;g__Tyzzerella;s__Clostridium_lactatifermentans;str__Clostridium_lactatifermentans_G17;substr__Clostridium_lactatifermentans_G17_1;
OTU_268733	14.1286	4.8818	k__Bacteria;p__Firmicutes;c__Clostridia;o__Clostridiales;f__Clostridiaceae;g__Clostridium;s__Clostridium_disporicum;str__Clostridium_disporicum_DS1;substr__Clostridium_disporicum_DS1_1;
OTU_335267	13.6947	1.27345	k__Bacteria;p__Firmicutes;c__Clostridia;o__Clostridiales;f__Lachnospiraceae;g__Lachnospiraceae;s__Clostridium_saccharolyticum;str__Clostridium_saccharolyticum_WM1;substr__Clostridium_saccharolyticum_WM1_1;
OTU_334697	13.2	8.42172	k__Bacteria;p__Firmicutes;c__Clostridia;o__Clostridiales;f__Lachnospiraceae;g__Lachnospiraceae;s__Clostridium_saccharolyticum;str__Clostridium_saccharolyticum_WM1;substr__Clostridium_saccharolyticum_WM1_1;
OTU_175227	12.2061	1.27345	k__Bacteria;p__Firmicutes;c__Clostridia;o__Clostridiales;f__Lachnospiraceae;g__Acetatifactor;s__Acetatifactor_muris;str__Acetatifactor_muris_CT-m2;substr__Acetatifactor_muris_CT-m2_1;
OTU_261132	11.0775	14.0465	k__Bacteria;p__Firmicutes;c__Clostridia;o__Clostridiales;f__Lachnospiraceae;g__Blautia;s__Blautia_producta;str__Blautia_producta_JCM_1471;substr__Blautia_producta_JCM_1471_1;
OTU_267042	10.56	1.27345	k__Bacteria;p__Firmicutes;c__Clostridia;o__Clostridiales;f__Ruminococcaceae;g__Ruminiclostridium;s__Clostridium_leptum;str__Clostridium_leptum_DSM_753;substr__Clostridium_leptum_DSM_753_1;
OTU_344703	9.81664	17.6402	k__Bacteria;p__Firmicutes;c__Bacilli;o__Lactobacillales;f__Lactobacillaceae;g__Lactobacillus;s__Lactobacillus_johnsonii_NCC_533;str__Lactobacillus_johnsonii_NCC_533_NCC_533;substr__Lactobacillus_johnsonii_NCC_533_NCC_533_1;
OTU_4481359	8.66667	12.5026	k__Bacteria;p__Firmicutes;c__Clostridia;o__Clostridiales;f__Lachnospiraceae;g__Blautia;s__Blautia_coccoides;str__Blautia_coccoides_JCM_1395;substr__Blautia_coccoides_JCM_1395_1;
OTU_1902400	8	14.0465	k__Bacteria;p__Firmicutes;c__Clostridia;o__Clostridiales;f__Lachnospiraceae;g__Lachnospiraceae;s__Eubacterium_contortum;str__Eubacterium_contortum_DSM_3982;substr__Eubacterium_contortum_DSM_3982_2;
OTU_265011	8	14.0465	k__Bacteria;p__Firmicutes;c__Clostridia;o__Clostridiales;f__Lachnospiraceae;g__Lachnospiraceae;s__Clostridium_oroticum;str__Clostridium_oroticum_DSM_1287;substr__Clostridium_oroticum_DSM_1287_5;
OTU_460611	8	14.0465	k__Bacteria;p__Firmicutes;c__Clostridia;o__Clostridiales;f__Lachnospiraceae;g__Eisenbergiella;s__Eisenbergiella_tayi;str__Eisenbergiella_tayi_B086562;substr__Eisenbergiella_tayi_B086562_1;
OTU_170950	7.68	14.0465	k__Bacteria;p__Firmicutes;c__Clostridia;o__Clostridiales;f__Ruminococcaceae;g__Ruminiclostridium;s__Clostridium_methylpentosum;str__Clostridium_methylpentosum_R2;substr__Clostridium_methylpentosum_R2_1;
OTU_349246	5.83529	14.0465	k__Bacteria;p__Firmicutes;c__Clostridia;o__Clostridiales;f__Pseudoflavonifractor;g__Pseudoflavonifractor;s__Pseudoflavonifractor_capillosus;str__Pseudoflavonifractor_capillosus_ATCC_29799;substr__Pseudoflavonifractor_capillosus_ATCC_29799_1;
OTU_180362	5.44	14.0465	k__Bacteria;p__Firmicutes;c__Clostridia;o__Clostridiales;f__Lachnospiraceae;g__Lachnospiraceae;s__Clostridium_saccharolyticum;str__Clostridium_saccharolyticum_WM1;substr__Clostridium_saccharolyticum_WM1_1;
OTU_268063	5.12201	14.0465	k__Bacteria;p__Firmicutes;c__Clostridia;o__Clostridiales;f__Lachnospiraceae;g__Acetatifactor;s__Acetatifactor_muris;str__Acetatifactor_muris_CT-m2;substr__Acetatifactor_muris_CT-m2_1;
OTU_259993	5.03735	19.609	k__Bacteria;p__Firmicutes;c__Bacilli;o__Lactobacillales;f__Lactobacillaceae;g__Lactobacillus;s__Lactobacillus_johnsonii_NCC_533;str__Lactobacillus_johnsonii_NCC_533_NCC_533;substr__Lactobacillus_johnsonii_NCC_533_NCC_533_1;
OTU_259293	4.66667	12.5767	k__Bacteria;p__Bacteroidetes;c__Bacteroidia;o__Bacteroidales;f__Porphyromonadaceae;g__Barnesiella;s__Barnesiella_viscericola;str__Barnesiella_viscericola;substr__Barnesiella_viscericola_1;
OTU_189585	4.57572	9.93816	k__Bacteria;p__Firmicutes;c__Clostridia;o__Clostridiales;f__Lachnospiraceae;g__Blautia;s__Blautia_producta;str__Blautia_producta_JCM_1471;substr__Blautia_producta_JCM_1471_1;
OTU_278440	4.3179	1.27345	k__Bacteria;p__Firmicutes;c__Clostridia;o__Clostridiales;f__Lachnospiraceae;g__Acetatifactor;s__Acetatifactor_muris;str__Acetatifactor_muris_CT-m2;substr__Acetatifactor_muris_CT-m2_1;
OTU_3392847	4.28571	18.7509	k__Bacteria;p__Firmicutes;c__Clostridia;o__Clostridiales;f__Lachnospiraceae;g__Lachnospiraceae;s__Clostridium_bolteae;str__Clostridium_bolteae_16351;substr__Clostridium_bolteae_16351_1;
OTU_1108078	3.75686	4.2701	k__Bacteria;p__Firmicutes;c__Clostridia;o__Clostridiales;f__Christensenellaceae;g__Christensenella;s__Christensenella_minuta;str__Christensenella_minuta_YIT_12065;substr__Christensenella_minuta_YIT_12065_1;
OTU_264294	3.66208	12.5026	k__Bacteria;p__Firmicutes;c__Clostridia;o__Clostridiales;f__Lachnospiraceae;g__Acetatifactor;s__Acetatifactor_muris;str__Acetatifactor_muris_CT-m2;substr__Acetatifactor_muris_CT-m2_1;
OTU_259511	2.54545	3.41184	k__Bacteria;p__Firmicutes;c__Clostridia;o__Clostridiales;f__Lachnospiraceae;g__Acetatifactor;s__Acetatifactor_muris;str__Acetatifactor_muris_CT-m2;substr__Acetatifactor_muris_CT-m2_1;
OTU_197099	1.95556	14.0465	k__Bacteria;p__Firmicutes;c__Clostridia;o__Clostridiales;f__Pseudoflavonifractor;g__Pseudoflavonifractor;s__Pseudoflavonifractor_capillosus;str__Pseudoflavonifractor_capillosus_ATCC_29799;substr__Pseudoflavonifractor_capillosus_ATCC_29799_1;
OTU_268720	1.68421	12.5767	k__Bacteria;p__Firmicutes;c__Clostridia;o__Clostridiales;f__Clostridiales;g__Clostridiales;s__Bacteroides_pectinophilus;str__Bacteroides_pectinophilus_N3;substr__Bacteroides_pectinophilus_N3_1;
OTU_4435934	1.45455	9.88172	k__Bacteria;p__Firmicutes;c__Clostridia;o__Clostridiales;f__Lachnospiraceae;g__Roseburia;s__Roseburia_intestinalis;str__Roseburia_intestinalis_L1-82;substr__Roseburia_intestinalis_L1-82_1;
OTU_185177	0.863579	14.0465	k__Bacteria;p__Firmicutes;c__Clostridia;o__Clostridiales;f__Lachnospiraceae;g__Eisenbergiella;s__Eisenbergiella_tayi;str__Eisenbergiella_tayi_B086562;substr__Eisenbergiella_tayi_B086562_1;
OTU_1108453	0.727273	8.50897	k__Bacteria;p__Firmicutes;c__Clostridia;o__Clostridiales;f__Lachnospiraceae;g__Lachnospiraceae;s__Clostridium_algidixylanolyticum;str__Clostridium_algidixylanolyticum_SPL73;substr__Clostridium_algidixylanolyticum_SPL73_1;
OTU_4340153	0.727273	11.8881	k__Bacteria;p__Firmicutes;c__Clostridia;o__Clostridiales;f__Intestinimonas;g__Intestinimonas;s__Intestinimonas_butyriciproducens;str__Intestinimonas_butyriciproducens_SRB-521-5-I;substr__Intestinimonas_butyriciproducens_SRB-521-5-I_1;
OTU_203713	0.680851	25.8352	k__Bacteria;p__Bacteroidetes;c__Bacteroidia;o__Bacteroidales;f__Porphyromonadaceae;g__Barnesiella;s__Barnesiella_viscericola;str__Barnesiella_viscericola;substr__Barnesiella_viscericola_1;
OTU_191811	0.57572	14.0465	k__Bacteria;p__Firmicutes;c__Clostridia;o__Clostridiales;f__Lachnospiraceae;g__Eisenbergiella;s__Eisenbergiella_tayi;str__Eisenbergiella_tayi_B086562;substr__Eisenbergiella_tayi_B086562_1;
OTU_3750373	0.363636	7.86638	k__Bacteria;p__Firmicutes;c__Clostridia;o__Clostridiales;f__Lachnospiraceae;g__Blautia;s__Ruminococcus_gnavus;str__Ruminococcus_gnavus_ATCC_29149;substr__Ruminococcus_gnavus_ATCC_29149_1;
OTU_134762	0	29.0061	k__Bacteria;p__Bacteroidetes;c__Bacteroidia;o__Bacteroidales;f__Porphyromonadaceae;g__Barnesiella;s__Barnesiella_intestinihominis;str__Barnesiella_intestinihominis_JCM_15079;substr__Barnesiella_intestinihominis_JCM_15079_1;
OTU_157121	0	9.83038	k__Bacteria;p__Firmicutes;c__Clostridia;o__Clostridiales;f__Ruminococcaceae;g__Ruminiclostridium;s__Clostridium_alkalicellulosi;str__Clostridium_alkalicellulosi_Z-7026;substr__Clostridium_alkalicellulosi_Z-7026_1;
OTU_166911	0	17.7233	k__Bacteria;p__Firmicutes;c__Bacilli;o__Lactobacillales;f__Lactobacillaceae;g__Lactobacillus;s__Lactobacillus_johnsonii_NCC_533;str__Lactobacillus_johnsonii_NCC_533_NCC_533;substr__Lactobacillus_johnsonii_NCC_533_NCC_533_1;
OTU_174824	0	4.10296	k__Bacteria;p__Firmicutes;c__Clostridia;o__Clostridiales;f__Lachnospiraceae;g__Marvinbryantia;s__Marvinbryantia_formatexigens;str__Marvinbryantia_formatexigens_I-52;substr__Marvinbryantia_formatexigens_I-52_1;
OTU_177271	0	8.64473	k__Bacteria;p__Firmicutes;c__Clostridia;o__Clostridiales;f__Ruminococcaceae;g__Anaerotruncus;s__Anaerotruncus_colihominis;str__Anaerotruncus_colihominis_WAL_14565;substr__Anaerotruncus_colihominis_WAL_14565_1;
OTU_179547	0	8.3178	k__Bacteria;p__Firmicutes;c__Clostridia;o__Clostridiales;f__Oscillospiraceae;g__Oscillibacter;s__Oscillibacter_valericigenes;str__Oscillibacter_valericigenes_Sjm18-20;substr__Oscillibacter_valericigenes_Sjm18-20_2;
OTU_182712	0	14.0465	k__Bacteria;p__Firmicutes;c__Clostridia;o__Clostridiales;f__Lachnospiraceae;g__Acetatifactor;s__Acetatifactor_muris;str__Acetatifactor_muris_CT-m2;substr__Acetatifactor_muris_CT-m2_1;
OTU_187962	0	17.605	k__Bacteria;p__Firmicutes;c__Bacilli;o__Lactobacillales;f__Lactobacillaceae;g__Lactobacillus;s__Lactobacillus_johnsonii_NCC_533;str__Lactobacillus_johnsonii_NCC_533_NCC_533;substr__Lactobacillus_johnsonii_NCC_533_NCC_533_1;
OTU_190242	0	6.16494	k__Bacteria;p__Firmicutes;c__Clostridia;o__Clostridiales;f__Ruminococcaceae;g__Hydrogenoanaerobacterium;s__Hydrogenoanaerobacterium_saccharovorans;str__Hydrogenoanaerobacterium_saccharovorans_SW512;substr__Hydrogenoanaerobacterium_saccharovorans_SW512_1;
OTU_192206	0	15.1771	k__Bacteria;p__Bacteroidetes;c__Bacteroidia;o__Bacteroidales;f__Porphyromonadaceae;g__Barnesiella;s__Barnesiella_viscericola;str__Barnesiella_viscericola;substr__Barnesiella_viscericola_1;
OTU_193064	0	14.0465	k__Bacteria;p__Firmicutes;c__Clostridia;o__Clostridiales;f__Lachnospiraceae;g__Eisenbergiella;s__Eisenbergiella_tayi;str__Eisenbergiella_tayi_B086562;substr__Eisenbergiella_tayi_B086562_1;
OTU_194504	0	1.72302	k__Bacteria;p__Firmicutes;c__Clostridia;o__Clostridiales;f__Lachnospiraceae;g__Lachnospiraceae;s__Clostridium_scindens;str__Clostridium_scindens_ATCC_35704;substr__Clostridium_scindens_ATCC_35704_1;
OTU_196191	0	14.0465	k__Bacteria;p__Firmicutes;c__Clostridia;o__Clostridiales;f__Pseudoflavonifractor;g__Pseudoflavonifractor;s__Pseudoflavonifractor_capillosus;str__Pseudoflavonifractor_capillosus_ATCC_29799;substr__Pseudoflavonifractor_capillosus_ATCC_29799_1;
OTU_197790	0	14.0465	k__Bacteria;p__Firmicutes;c__Clostridia;o__Clostridiales;f__Lachnospiraceae;g__Lachnospiraceae;s__Clostridium_xylanovorans;str__Clostridium_xylanovorans_HESP1;substr__Clostridium_xylanovorans_HESP1_1;
OTU_2286580	0	1.41778	k__Bacteria;p__Tenericutes;c__Mollicutes;o__Entomoplasmatales;f__Spiroplasmataceae;g__Spiroplasma;s__Spiroplasma_culicicola;str__Spiroplasma_culicicola_AES-1;substr__Spiroplasma_culicicola_AES-1_2;
OTU_229452	0	14.0465	k__Bacteria;p__Firmicutes;c__Clostridia;o__Clostridiales;f__Catabacteriaceae;g__Catabacter;s__Catabacter_hongkongensis;str__Catabacter_hongkongensis_HKU16;substr__Catabacter_hongkongensis_HKU16_1;
OTU_261142	0	14.0465	k__Bacteria;p__Firmicutes;c__Clostridia;o__Clostridiales;f__Eubacteriaceae;g__Eubacterium;s__Eubacterium_oxidoreducens;str__Eubacterium_oxidoreducens_G41;substr__Eubacterium_oxidoreducens_G41_1;
OTU_262104	0	14.0465	k__Bacteria;p__Firmicutes;c__Clostridia;o__Clostridiales;f__Lachnospiraceae;g__Roseburia;s__Roseburia_intestinalis;str__Roseburia_intestinalis_L1-82;substr__Roseburia_intestinalis_L1-82_1;
OTU_263957	0	1.41778	k__Bacteria;p__Firmicutes;c__Clostridia;o__Clostridiales;f__Peptostreptococcaceae;g__Romboutsia;s__Romboutsia_ilealis;str__Romboutsia_ilealis_CRIB;substr__Romboutsia_ilealis_CRIB_1;
OTU_265363	0	12.5026	k__Bacteria;p__Firmicutes;c__Clostridia;o__Clostridiales;f__Peptostreptococcaceae;g__Romboutsia;s__Romboutsia_ilealis;str__Romboutsia_ilealis_CRIB;substr__Romboutsia_ilealis_CRIB_1;
OTU_269037	0	14.0465	k__Bacteria;p__Firmicutes;c__Clostridia;o__Clostridiales;f__Lachnospiraceae;g__Eisenbergiella;s__Eisenbergiella_tayi;str__Eisenbergiella_tayi_B086562;substr__Eisenbergiella_tayi_B086562_1;
OTU_273737	0	16.1318	k__Bacteria;p__Firmicutes;c__Clostridia;o__Clostridiales;f__Ruminococcaceae;g__Ruminiclostridium;s__Eubacterium_siraeum_V10Sc8a;str__Eubacterium_siraeum_V10Sc8a_V10Sc8a;substr__Eubacterium_siraeum_V10Sc8a_V10Sc8a_1;
OTU_273967	0	10.6016	k__Bacteria;p__Firmicutes;c__Clostridia;o__Clostridiales;f__Lachnospiraceae;g__Lachnospiraceae;s__Clostridium_xylanolyticum;str__Clostridium_xylanolyticum_DSM_6555;substr__Clostridium_xylanolyticum_DSM_6555_1;
OTU_288680	0	18.3925	k__Bacteria;p__Firmicutes;c__Bacilli;o__Lactobacillales;f__Streptococcaceae;g__Lactococcus;s__Lactococcus_lactis_subsp_lactis_Il1403;str__Lactococcus_lactis_subsp_lactis_Il1403_IL1403;substr__Lactococcus_lactis_subsp_lactis_Il1403_IL1403_1;
OTU_297143	0	13.3546	k__Bacteria;p__Firmicutes;c__Clostridia;o__Clostridiales;f__Peptostreptococcaceae;g__Romboutsia;s__Romboutsia_ilealis;str__Romboutsia_ilealis_CRIB;substr__Romboutsia_ilealis_CRIB_1;
OTU_324013	0	28.618	k__Bacteria;p__Bacteroidetes;c__Bacteroidia;o__Bacteroidales;f__Porphyromonadaceae;g__Barnesiella;s__Barnesiella_viscericola;str__Barnesiella_viscericola;substr__Barnesiella_viscericola_1;
OTU_324888	0	20.3391	k__Bacteria;p__Firmicutes;c__Bacilli;o__Lactobacillales;f__Lactobacillaceae;g__Lactobacillus;s__Lactobacillus_johnsonii_NCC_533;str__Lactobacillus_johnsonii_NCC_533_NCC_533;substr__Lactobacillus_johnsonii_NCC_533_NCC_533_1;
OTU_337727	0	12.5026	k__Bacteria;p__Firmicutes;c__Clostridia;o__Clostridiales;f__Oscillospiraceae;g__Oscillibacter;s__Oscillibacter_valericigenes;str__Oscillibacter_valericigenes_Sjm18-20;substr__Oscillibacter_valericigenes_Sjm18-20_2;
OTU_3694603	0	4.10296	k__Bacteria;p__Firmicutes;c__Clostridia;o__Clostridiales;f__Lachnospiraceae;g__Lachnospiraceae;s__Clostridium_saccharolyticum;str__Clostridium_saccharolyticum_WM1;substr__Clostridium_saccharolyticum_WM1_1;
OTU_3697034	0	7.72243	k__Bacteria;p__Firmicutes;c__Bacilli;o__Lactobacillales;f__Enterococcaceae;g__Enterococcus;s__Enterococcus_faecium;str__Enterococcus_faecium_NBRC_100486;substr__Enterococcus_faecium_NBRC_100486_1;
OTU_3919797	0	0.240122	k__Bacteria;p__Firmicutes;c__Clostridia;o__Clostridiales;f__Lachnospiraceae;g__Lachnospiraceae;s__Clostridium_scindens;str__Clostridium_scindens_ATCC_35704;substr__Clostridium_scindens_ATCC_35704_1;
OTU_4312974	0	0.35081	k__Bacteria;p__Firmicutes;c__Bacilli;o__Bacillales;f__Staphylococcus;g__Staphylococcus;s__Staphylococcus_succinus;str__Staphylococcus_succinus_AMG-D1;substr__Staphylococcus_succinus_AMG-D1_1;
OTU_4345268	0	14.0465	k__Bacteria;p__Firmicutes;c__Clostridia;o__Clostridiales;f__Lachnospiraceae;g__Lachnospiraceae;s__Clostridium_amygdalinum;str__Clostridium_amygdalinum_BR-10;substr__Clostridium_amygdalinum_BR-10_1;
OTU_4354103	0	13.3213	k__Bacteria;p__Firmicutes;c__Bacilli;o__Lactobacillales;f__Lactobacillaceae;g__Lactobacillus;s__Lactobacillus_johnsonii_NCC_533;str__Lactobacillus_johnsonii_NCC_533_NCC_533;substr__Lactobacillus_johnsonii_NCC_533_NCC_533_1;
OTU_4397402	0	13.0917	k__Bacteria;p__Firmicutes;c__Bacilli;o__Lactobacillales;f__Lactobacillaceae;g__Lactobacillus;s__Lactobacillus_johnsonii_NCC_533;str__Lactobacillus_johnsonii_NCC_533_NCC_533;substr__Lactobacillus_johnsonii_NCC_533_NCC_533_1;
OTU_4410988	0	11.2896	k__Bacteria;p__Firmicutes;c__Clostridia;o__Clostridiales;f__Pseudoflavonifractor;g__Pseudoflavonifractor;s__Pseudoflavonifractor_capillosus;str__Pseudoflavonifractor_capillosus_ATCC_29799;substr__Pseudoflavonifractor_capillosus_ATCC_29799_1;
OTU_4437746	0	7.21909	k__Bacteria;p__Firmicutes;c__Clostridia;o__Clostridiales;f__Ruminococcaceae;g__Ruminiclostridium;s__Clostridium_clariflavum;str__Clostridium_clariflavum_DSM_19732;substr__Clostridium_clariflavum_DSM_19732_1;
OTU_4476330	0	3.60442	k__Bacteria;p__Firmicutes;c__Clostridia;o__Clostridiales;f__Lachnospiraceae;g__Lachnospiraceae;s__Clostridium_oroticum;str__Clostridium_oroticum_DSM_1287;substr__Clostridium_oroticum_DSM_1287_4;
OTU_47365	0	18.1997	k__Bacteria;p__Firmicutes;c__Bacilli;o__Lactobacillales;f__Lactobacillaceae;g__Lactobacillus;s__Lactobacillus_jensenii;str__Lactobacillus_jensenii_ATCC_25258;substr__Lactobacillus_jensenii_ATCC_25258_1;
OTU_586387	0	0.873833	k__Bacteria;p__Firmicutes;c__Bacilli;o__Lactobacillales;f__Streptococcaceae;g__Lactococcus;s__Lactococcus_lactis_subsp_lactis_Il1403;str__Lactococcus_lactis_subsp_lactis_Il1403_IL1403;substr__Lactococcus_lactis_subsp_lactis_Il1403_IL1403_1;
OTU_772515	0	6.85723	k__Bacteria;p__Firmicutes;c__Bacilli;o__Lactobacillales;f__Enterococcaceae;g__Enterococcus;s__Enterococcus_faecalis_V583;str__Enterococcus_faecalis_V583_V583;substr__Enterococcus_faecalis_V583_V583_1;
OTU_839152	0	5.20932	k__Bacteria;p__Firmicutes;c__Bacilli;o__Lactobacillales;f__Enterococcaceae;g__Enterococcus;s__Enterococcus_faecalis;str__Enterococcus_faecalis_ATCC_19433;substr__Enterococcus_faecalis_ATCC_19433_1;

## Sheet: Supplementary Data 4
Supplementary Data 4: Identifying potentially harmful microbes using BiBc and change in ileal abudance due to diet at eight weeks. The OTUs in this table had fold change of WD/ND > 1 in stool.
WORSENER	BiBC	-10 * log10 (ileum 8 wk diet pval)	taxa
OTU_193672	947.347	26.0331	k__Bacteria;p__Firmicutes;c__Clostridia;o__Clostridiales;f__Peptostreptococcaceae;g__Romboutsia;s__Romboutsia_ilealis;str__Romboutsia_ilealis_CRIB;substr__Romboutsia_ilealis_CRIB_1;
OTU_261016	240.679	19.4579	k__Bacteria;p__Firmicutes;c__Clostridia;o__Clostridiales;f__Lachnospiraceae;g__Blautia;s__Ruminococcus_gnavus;str__Ruminococcus_gnavus_ATCC_29149;substr__Ruminococcus_gnavus_ATCC_29149_2;
OTU_635059	213.947	2.14124	k__Bacteria;p__Firmicutes;c__Clostridia;o__Clostridiales;f__Lachnospiraceae;g__Lachnospiraceae;s__Clostridium_aldenense;str__Clostridium_aldenense_RMA_9741;substr__Clostridium_aldenense_RMA_9741_1;
OTU_185126	119.459	1.32172	k__Bacteria;p__Firmicutes;c__Clostridia;o__Clostridiales;f__Lachnospiraceae;g__Marvinbryantia;s__Marvinbryantia_formatexigens;str__Marvinbryantia_formatexigens_I-52;substr__Marvinbryantia_formatexigens_I-52_1;
OTU_176868	112.912	5.01669	k__Bacteria;p__Firmicutes;c__Clostridia;o__Thermoanaerobacterales;f__Thermoanaerobacteraceae;g__Moorella_group;s__Moorella_thermoacetica;str__Moorella_thermoacetica_JCM_9319;substr__Moorella_thermoacetica_JCM_9319_1;
OTU_258550	74.0218	8.33326	k__Bacteria;p__Firmicutes;c__Clostridia;o__Clostridiales;f__Eubacteriaceae;g__Eubacterium;s__Eubacterium_coprostanoligenes;str__Eubacterium_coprostanoligenes_HL;substr__Eubacterium_coprostanoligenes_HL_1;
OTU_265563	73.2277	3.60442	k__Bacteria;p__Firmicutes;c__Clostridia;o__Clostridiales;f__Lachnospiraceae;g__Lachnospiraceae;s__Eubacterium_contortum;str__Eubacterium_contortum_DSM_3982;substr__Eubacterium_contortum_DSM_3982_2;
OTU_162005	66.0782	0.474891	k__Bacteria;p__Firmicutes;c__Clostridia;o__Clostridiales;f__Intestinimonas;g__Intestinimonas;s__Intestinimonas_butyriciproducens;str__Intestinimonas_butyriciproducens_SRB-521-5-I;substr__Intestinimonas_butyriciproducens_SRB-521-5-I_1;
OTU_271866	61.5023	5.39813	k__Bacteria;p__Firmicutes;c__Clostridia;o__Clostridiales;f__Lachnospiraceae;g__Roseburia;s__Roseburia_hominis;str__Roseburia_hominis_A2-183;substr__Roseburia_hominis_A2-183_2;
OTU_4407703	59.47	4.2701	k__Bacteria;p__Firmicutes;c__Erysipelotrichia;o__Erysipelotrichales;f__Erysipelotrichaceae;g__Coprobacillus;s__Coprobacillus_cateniformis;str__Coprobacillus_cateniformis_JCM_10604;substr__Coprobacillus_cateniformis_JCM_10604_1;
OTU_631764	53.1645	14.656	k__Bacteria;p__Actinobacteria;c__Coriobacteriia;o__Eggerthellales;f__Eggerthellaceae;g__Asaccharobacter;s__Asaccharobacter_celatus;str__Asaccharobacter_celatus_JCM_14811;substr__Asaccharobacter_celatus_JCM_14811_1;
OTU_270200	41.5656	26.2994	k__Bacteria;p__Firmicutes;c__Clostridia;o__Clostridiales;f__Peptostreptococcaceae;g__Romboutsia;s__Romboutsia_ilealis;str__Romboutsia_ilealis_CRIB;substr__Romboutsia_ilealis_CRIB_1;
OTU_272092	39.4223	14.0465	k__Bacteria;p__Firmicutes;c__Clostridia;o__Clostridiales;f__Lachnospiraceae;g__Lachnospiraceae;s__Clostridium_scindens;str__Clostridium_scindens_ATCC_35704;substr__Clostridium_scindens_ATCC_35704_1;
OTU_730939	34.1381	3.55509	k__Bacteria;p__Firmicutes;c__Clostridia;o__Clostridiales;f__Ruminococcaceae;g__Ruminiclostridium;s__Clostridium_alkalicellulosi;str__Clostridium_alkalicellulosi_Z-7026;substr__Clostridium_alkalicellulosi_Z-7026_1;
OTU_258368	32.0571	5.39813	k__Bacteria;p__Firmicutes;c__Clostridia;o__Clostridiales;f__Lachnospiraceae;g__Lachnospiraceae;s__Clostridium_scindens;str__Clostridium_scindens_ATCC_35704;substr__Clostridium_scindens_ATCC_35704_1;
OTU_266343	31.5152	4.2701	k__Bacteria;p__Firmicutes;c__Clostridia;o__Clostridiales;f__Lachnospiraceae;g__Lachnospiraceae;s__Clostridium_amygdalinum;str__Clostridium_amygdalinum_BR-10;substr__Clostridium_amygdalinum_BR-10_1;
OTU_266091	29.5117	4.02711	k__Bacteria;p__Firmicutes;c__Clostridia;o__Clostridiales;f__Lachnospiraceae;g__Acetatifactor;s__Acetatifactor_muris;str__Acetatifactor_muris_CT-m2;substr__Acetatifactor_muris_CT-m2_1;
OTU_194662	29.463	4.22497	k__Bacteria;p__Firmicutes;c__Clostridia;o__Clostridiales;f__Oscillospiraceae;g__Oscillibacter;s__Oscillibacter_valericigenes;str__Oscillibacter_valericigenes_Sjm18-20;substr__Oscillibacter_valericigenes_Sjm18-20_2;
OTU_22352	28.6883	1.05185	k__Bacteria;p__Firmicutes;c__Clostridia;o__Clostridiales;f__Eubacteriaceae;g__Eubacterium;s__Eubacterium_coprostanoligenes;str__Eubacterium_coprostanoligenes_HL;substr__Eubacterium_coprostanoligenes_HL_1;
OTU_171322	26.9492	4.75715	k__Bacteria;p__Firmicutes;c__Clostridia;o__Clostridiales;f__Ruminococcaceae;g__Ruminiclostridium;s__Clostridium_aldrichii;str__Clostridium_aldrichii_P-1;substr__Clostridium_aldrichii_P-1_1;
OTU_180235	25.5455	6.22774	k__Bacteria;p__Firmicutes;c__Clostridia;o__Clostridiales;f__Ruminococcaceae;g__Ruminiclostridium;s__Clostridium_viride;str__Clostridium_viride_T2-7;substr__Clostridium_viride_T2-7_1;
OTU_198209	23.9398	16.9336	k__Bacteria;p__Firmicutes;c__Clostridia;o__Clostridiales;f__Peptostreptococcaceae;g__Romboutsia;s__Romboutsia_ilealis;str__Romboutsia_ilealis_CRIB;substr__Romboutsia_ilealis_CRIB_1;
OTU_305177	21.7161	0.474891	k__Bacteria;p__Firmicutes;c__Clostridia;o__Clostridiales;f__Lachnospiraceae;g__Lachnospiraceae;s__Desulfotomaculum_guttoideum;str__Desulfotomaculum_guttoideum_DSM_4024;substr__Desulfotomaculum_guttoideum_DSM_4024_1;
OTU_2658058	20.6909	7.8849	k__Bacteria;p__Firmicutes;c__Clostridia;o__Clostridiales;f__Peptostreptococcaceae;g__Romboutsia;s__Romboutsia_ilealis;str__Romboutsia_ilealis_CRIB;substr__Romboutsia_ilealis_CRIB_1;
OTU_320249	20.6857	14.0465	k__Bacteria;p__Firmicutes;c__Clostridia;o__Clostridiales;f__Intestinimonas;g__Intestinimonas;s__Intestinimonas_butyriciproducens;str__Intestinimonas_butyriciproducens_SRB-521-5-I;substr__Intestinimonas_butyriciproducens_SRB-521-5-I_1;
OTU_194151	17.2519	22.5871	k__Bacteria;p__Firmicutes;c__Clostridia;o__Clostridiales;f__Peptostreptococcaceae;g__Romboutsia;s__Romboutsia_ilealis;str__Romboutsia_ilealis_CRIB;substr__Romboutsia_ilealis_CRIB_1;
OTU_214919	17.1946	29.1417	k__Bacteria;p__Firmicutes;c__Erysipelotrichia;o__Erysipelotrichales;f__Erysipelotrichaceae;g__Turicibacter;s__Turicibacter_sanguinis;str__Turicibacter_sanguinis_MOL361;substr__Turicibacter_sanguinis_MOL361_1;
OTU_262095	16.347	6.44151	k__Bacteria;p__Firmicutes;c__Erysipelotrichia;o__Erysipelotrichales;f__Erysipelotrichaceae;g__Erysipelatoclostridium;s__Clostridium_cocleatum;str__Clostridium_cocleatum_DSM_1551;substr__Clostridium_cocleatum_DSM_1551_1;
OTU_263337	16	5.39813	k__Bacteria;p__Firmicutes;c__Clostridia;o__Clostridiales;f__Intestinimonas;g__Intestinimonas;s__Intestinimonas_butyriciproducens;str__Intestinimonas_butyriciproducens_SRB-521-5-I;substr__Intestinimonas_butyriciproducens_SRB-521-5-I_1;
OTU_273364	15.3562	12.1876	k__Bacteria;p__Firmicutes;c__Clostridia;o__Clostridiales;f__Lachnospiraceae;g__Lachnospiraceae;s__Clostridium_glycyrrhizinilyticum;str__Clostridium_glycyrrhizinilyticum_ZM35;substr__Clostridium_glycyrrhizinilyticum_ZM35_1;
OTU_199137	14.9831	3.55509	k__Bacteria;p__Firmicutes;c__Clostridia;o__Clostridiales;f__Lachnospiraceae;g__Robinsoniella;s__Robinsoniella_peoriensis;str__Robinsoniella_peoriensis_PPC31;substr__Robinsoniella_peoriensis_PPC31_1;
OTU_198194	14.5455	17.7369	k__Bacteria;p__Firmicutes;c__Clostridia;o__Clostridiales;f__Flavonifractor;g__Flavonifractor;s__Flavonifractor_plautii;str__Flavonifractor_plautii_265;substr__Flavonifractor_plautii_265_1;
OTU_181683	14.3546	1.92806	k__Bacteria;p__Firmicutes;c__Clostridia;o__Clostridiales;f__Lachnospiraceae;g__Lachnospiraceae;s__Clostridium_glycyrrhizinilyticum;str__Clostridium_glycyrrhizinilyticum_ZM35;substr__Clostridium_glycyrrhizinilyticum_ZM35_1;
OTU_307608	13.8776	12.5026	k__Bacteria;p__Firmicutes;c__Clostridia;o__Clostridiales;f__Ruminococcaceae;g__Ruminiclostridium;s__Clostridium_viride;str__Clostridium_viride_T2-7;substr__Clostridium_viride_T2-7_1;
OTU_375106	11.666	0.0582487	k__Bacteria;p__Firmicutes;c__Clostridia;o__Clostridiales;f__Pseudoflavonifractor;g__Pseudoflavonifractor;s__Pseudoflavonifractor_capillosus;str__Pseudoflavonifractor_capillosus_ATCC_29799;substr__Pseudoflavonifractor_capillosus_ATCC_29799_1;
OTU_195189	11.4614	2.54565	k__Bacteria;p__Firmicutes;c__Clostridia;o__Clostridiales;f__Lachnospiraceae;g__Robinsoniella;s__Robinsoniella_peoriensis;str__Robinsoniella_peoriensis_PPC31;substr__Robinsoniella_peoriensis_PPC31_1;
OTU_259983	10.9091	3.55509	k__Bacteria;p__Firmicutes;c__Clostridia;o__Clostridiales;f__Lachnospiraceae;g__Lachnospiraceae;s__Clostridium_glycyrrhizinilyticum;str__Clostridium_glycyrrhizinilyticum_ZM35;substr__Clostridium_glycyrrhizinilyticum_ZM35_1;
OTU_346804	10.8	14.0465	k__Bacteria;p__Firmicutes;c__Clostridia;o__Clostridiales;f__Ruminococcaceae;g__Anaerotruncus;s__Anaerotruncus_colihominis;str__Anaerotruncus_colihominis_WAL_14565;substr__Anaerotruncus_colihominis_WAL_14565_1;
OTU_272758	10.4333	16.1318	k__Bacteria;p__Firmicutes;c__Clostridia;o__Clostridiales;f__Clostridiales;g__Clostridiales;s__Bacteroides_pectinophilus;str__Bacteroides_pectinophilus_N3;substr__Bacteroides_pectinophilus_N3_1;
OTU_258165	10.1429	10.6016	k__Bacteria;p__Firmicutes;c__Clostridia;o__Clostridiales;f__Lachnospiraceae;g__Lachnospiraceae;s__Clostridium_scindens;str__Clostridium_scindens_ATCC_35704;substr__Clostridium_scindens_ATCC_35704_1;
OTU_351309	8.99394	5.00957	k__Bacteria;p__Firmicutes;c__Clostridia;o__Clostridiales;f__Clostridiales;g__Clostridiales;s__Bacteroides_pectinophilus;str__Bacteroides_pectinophilus_N3;substr__Bacteroides_pectinophilus_N3_1;
OTU_197853	8.86934	5.39813	k__Bacteria;p__Firmicutes;c__Clostridia;o__Clostridiales;f__Clostridiales;g__Clostridiales;s__Bacteroides_pectinophilus;str__Bacteroides_pectinophilus_N3;substr__Bacteroides_pectinophilus_N3_1;
OTU_261590	8.38182	22.8577	k__Bacteria;p__Firmicutes;c__Clostridia;o__Clostridiales;f__Peptostreptococcaceae;g__Romboutsia;s__Romboutsia_ilealis;str__Romboutsia_ilealis_CRIB;substr__Romboutsia_ilealis_CRIB_1;
OTU_174320	8	14.0465	k__Bacteria;p__Firmicutes;c__Clostridia;o__Clostridiales;f__Lachnospiraceae;g__Blautia;s__Blautia_producta;str__Blautia_producta_JCM_1471;substr__Blautia_producta_JCM_1471_1;
OTU_261365	8	3.76684	k__Bacteria;p__Firmicutes;c__Clostridia;o__Clostridiales;f__Ruminococcaceae;g__Hydrogenoanaerobacterium;s__Hydrogenoanaerobacterium_saccharovorans;str__Hydrogenoanaerobacterium_saccharovorans_SW512;substr__Hydrogenoanaerobacterium_saccharovorans_SW512_1;
OTU_266411	8	9.08467	k__Bacteria;p__Firmicutes;c__Clostridia;o__Clostridiales;f__Lachnospiraceae;g__Lachnospiraceae;s__Clostridium_oroticum;str__Clostridium_oroticum_DSM_1287;substr__Clostridium_oroticum_DSM_1287_6;
OTU_266946	8	20.99	k__Bacteria;p__Firmicutes;c__Clostridia;o__Clostridiales;f__Lachnospiraceae;g__Lachnospiraceae;s__Clostridium_scindens;str__Clostridium_scindens_ATCC_35704;substr__Clostridium_scindens_ATCC_35704_1;
OTU_267478	8	0.474891	k__Bacteria;p__Firmicutes;c__Clostridia;o__Clostridiales;f__Clostridiaceae;g__Lactonifactor;s__Lactonifactor_longoviformis;str__Lactonifactor_longoviformis_ED-Mt61/PYG-s6;substr__Lactonifactor_longoviformis_ED-Mt61/PYG-s6_1;
OTU_331013	8	14.0465	k__Bacteria;p__Firmicutes;c__Clostridia;o__Clostridiales;f__Ruminococcaceae;g__Hydrogenoanaerobacterium;s__Hydrogenoanaerobacterium_saccharovorans;str__Hydrogenoanaerobacterium_saccharovorans_SW512;substr__Hydrogenoanaerobacterium_saccharovorans_SW512_1;
OTU_4390754	8	4.68955	k__Bacteria;p__Firmicutes;c__Clostridia;o__Clostridiales;f__Lachnospiraceae;g__Blautia;s__Ruminococcus_gnavus;str__Ruminococcus_gnavus_ATCC_29149;substr__Ruminococcus_gnavus_ATCC_29149_1;
OTU_790663	8	11.4899	k__Bacteria;p__Firmicutes;c__Clostridia;o__Clostridiales;f__Lachnospiraceae;g__Lachnospiraceae;s__Clostridium_bolteae;str__Clostridium_bolteae_16351;substr__Clostridium_bolteae_16351_1;
OTU_267996	7.51515	12.1876	k__Bacteria;p__Firmicutes;c__Clostridia;o__Clostridiales;f__Lachnospiraceae;g__Blautia;s__Ruminococcus_gnavus;str__Ruminococcus_gnavus_ATCC_29149;substr__Ruminococcus_gnavus_ATCC_29149_2;
OTU_309441	7.11529	6.11294	k__Bacteria;p__Firmicutes;c__Clostridia;o__Clostridiales;f__Ruminococcaceae;g__Ruminiclostridium;s__Clostridium_alkalicellulosi;str__Clostridium_alkalicellulosi_Z-7026;substr__Clostridium_alkalicellulosi_Z-7026_1;
OTU_184966	7.02745	7.40574	k__Bacteria;p__Firmicutes;c__Clostridia;o__Clostridiales;f__Clostridiaceae;g__Lactonifactor;s__Lactonifactor_longoviformis;str__Lactonifactor_longoviformis_ED-Mt61/PYG-s6;substr__Lactonifactor_longoviformis_ED-Mt61/PYG-s6_1;
OTU_191067	6.78469	13.7671	k__Bacteria;p__Firmicutes;c__Clostridia;o__Clostridiales;f__Lachnospiraceae;g__Lachnospiraceae;s__Clostridium_saccharolyticum;str__Clostridium_saccharolyticum_WM1;substr__Clostridium_saccharolyticum_WM1_1;
OTU_189840	6.50392	6.11294	k__Bacteria;p__Firmicutes;c__Clostridia;o__Clostridiales;f__Oscillospiraceae;g__Oscillibacter;s__Oscillibacter_valericigenes;str__Oscillibacter_valericigenes_Sjm18-20;substr__Oscillibacter_valericigenes_Sjm18-20_2;
OTU_129394	5.43294	14.0465	k__Bacteria;p__Firmicutes;c__Clostridia;o__Clostridiales;f__Lachnospiraceae;g__Anaerostipes;s__Anaerostipes_butyraticus;str__Anaerostipes_butyraticus_JCM_17466;substr__Anaerostipes_butyraticus_JCM_17466_1;
OTU_167034	5.33333	4.95966	k__Bacteria;p__Firmicutes;c__Clostridia;o__Clostridiales;f__Intestinimonas;g__Intestinimonas;s__Intestinimonas_butyriciproducens;str__Intestinimonas_butyriciproducens_SRB-521-5-I;substr__Intestinimonas_butyriciproducens_SRB-521-5-I_1;
OTU_277208	4.90323	4.10296	k__Bacteria;p__Firmicutes;c__Clostridia;o__Clostridiales;f__Clostridiales;g__Clostridiales;s__Bacteroides_pectinophilus;str__Bacteroides_pectinophilus_N3;substr__Bacteroides_pectinophilus_N3_1;
OTU_259087	4	7.86638	k__Bacteria;p__Firmicutes;c__Clostridia;o__Clostridiales;f__Lachnospiraceae;g__Blautia;s__Ruminococcus_gnavus;str__Ruminococcus_gnavus_ATCC_29149;substr__Ruminococcus_gnavus_ATCC_29149_2;
OTU_258725	3.75686	0.147069	k__Bacteria;p__Firmicutes;c__Clostridia;o__Clostridiales;f__Pseudoflavonifractor;g__Pseudoflavonifractor;s__Pseudoflavonifractor_capillosus;str__Pseudoflavonifractor_capillosus_ATCC_29799;substr__Pseudoflavonifractor_capillosus_ATCC_29799_1;
OTU_263546	3.60784	1.32172	k__Bacteria;p__Firmicutes;c__Clostridia;o__Clostridiales;f__Flavonifractor;g__Flavonifractor;s__Flavonifractor_plautii;str__Flavonifractor_plautii_265;substr__Flavonifractor_plautii_265_1;
OTU_779847	3.60784	8.74963	k__Bacteria;p__Firmicutes;c__Clostridia;o__Clostridiales;f__Lachnospiraceae;g__Lachnospiraceae;s__Clostridium_aldenense;str__Clostridium_aldenense_RMA_9741;substr__Clostridium_aldenense_RMA_9741_1;
OTU_1100972	2.85892	12.204	k__Bacteria;p__Firmicutes;c__Bacilli;o__Lactobacillales;f__Streptococcaceae;g__Lactococcus;s__Lactococcus_lactis_subsp_lactis_Il1403;str__Lactococcus_lactis_subsp_lactis_Il1403_IL1403;substr__Lactococcus_lactis_subsp_lactis_Il1403_IL1403_1;
OTU_1105328	2.63161	12.5026	k__Bacteria;p__Firmicutes;c__Clostridia;o__Clostridiales;f__Lachnospiraceae;g__Lachnospiraceae;s__Clostridium_amygdalinum;str__Clostridium_amygdalinum_BR-10;substr__Clostridium_amygdalinum_BR-10_1;
OTU_265280	2.11765	2.70717	k__Bacteria;p__Firmicutes;c__Clostridia;o__Clostridiales;f__Lachnospiraceae;g__Lachnospiraceae;s__Desulfotomaculum_guttoideum;str__Desulfotomaculum_guttoideum_DSM_4024;substr__Desulfotomaculum_guttoideum_DSM_4024_1;
OTU_259506	1.92779	14.0465	k__Bacteria;p__Firmicutes;c__Clostridia;o__Clostridiales;f__Pseudoflavonifractor;g__Pseudoflavonifractor;s__Pseudoflavonifractor_capillosus;str__Pseudoflavonifractor_capillosus_ATCC_29799;substr__Pseudoflavonifractor_capillosus_ATCC_29799_1;
OTU_258522	1.6	2.14124	k__Bacteria;p__Firmicutes;c__Clostridia;o__Clostridiales;f__Lachnospiraceae;g__Lachnospiraceae;s__Clostridium_scindens;str__Clostridium_scindens_ATCC_35704;substr__Clostridium_scindens_ATCC_35704_1;
OTU_197706	1.19149	18.8058	k__Bacteria;p__Firmicutes;c__Clostridia;o__Clostridiales;f__Lachnospiraceae;g__Acetatifactor;s__Acetatifactor_muris;str__Acetatifactor_muris_CT-m2;substr__Acetatifactor_muris_CT-m2_1;
OTU_176957	1.14286	11.2896	k__Bacteria;p__Firmicutes;c__Clostridia;o__Clostridiales;f__Oscillospiraceae;g__Oscillibacter;s__Oscillibacter_valericigenes;str__Oscillibacter_valericigenes_Sjm18-20;substr__Oscillibacter_valericigenes_Sjm18-20_2;
OTU_198888	1.14286	3.27581	k__Bacteria;p__Firmicutes;c__Clostridia;o__Clostridiales;f__Oscillospiraceae;g__Oscillibacter;s__Oscillibacter_valericigenes;str__Oscillibacter_valericigenes_Sjm18-20;substr__Oscillibacter_valericigenes_Sjm18-20_2;
OTU_177195	0.727273	4.10296	k__Bacteria;p__Firmicutes;c__Clostridia;o__Clostridiales;f__Lachnospiraceae;g__Acetatifactor;s__Acetatifactor_muris;str__Acetatifactor_muris_CT-m2;substr__Acetatifactor_muris_CT-m2_1;
OTU_167420	0.476863	10.8811	k__Bacteria;p__Firmicutes;c__Erysipelotrichia;o__Erysipelotrichales;f__Erysipelotrichaceae;g__Erysipelotrichaceae;s__Eubacterium_tortuosum;str__Eubacterium_tortuosum_ATCC_25548;substr__Eubacterium_tortuosum_ATCC_25548_1;
OTU_191274	0.470588	16.1318	k__Bacteria;p__Firmicutes;c__Clostridia;o__Clostridiales;f__Lachnospiraceae;g__Fusicatenibacter;s__Fusicatenibacter_saccharivorans;str__Fusicatenibacter_saccharivorans_HT03-11;substr__Fusicatenibacter_saccharivorans_HT03-11_1;
OTU_263731	0.380952	9.88172	k__Bacteria;p__Firmicutes;c__Clostridia;o__Clostridiales;f__Lachnospiraceae;g__Acetatifactor;s__Acetatifactor_muris;str__Acetatifactor_muris_CT-m2;substr__Acetatifactor_muris_CT-m2_1;
OTU_269886	0.363636	11.4882	k__Bacteria;p__Firmicutes;c__Clostridia;o__Clostridiales;f__Lachnospiraceae;g__Acetatifactor;s__Acetatifactor_muris;str__Acetatifactor_muris_CT-m2;substr__Acetatifactor_muris_CT-m2_1;
OTU_1107303	0	1.79762	k__Bacteria;p__Firmicutes;c__Clostridia;o__Clostridiales;f__Lachnospiraceae;g__Marvinbryantia;s__Marvinbryantia_formatexigens;str__Marvinbryantia_formatexigens_I-52;substr__Marvinbryantia_formatexigens_I-52_1;
OTU_135956	0	3.79836	k__Bacteria;p__Firmicutes;c__Bacilli;o__Lactobacillales;f__Lactobacillaceae;g__Lactobacillus;s__Lactobacillus_murinus;str__Lactobacillus_murinus_NBRC_14221;substr__Lactobacillus_murinus_NBRC_14221_1;
OTU_173892	0	13.1354	k__Bacteria;p__Firmicutes;c__Clostridia;o__Clostridiales;f__Lachnospiraceae;g__Lachnospiraceae;s__Clostridium_clostridioforme;str__Clostridium_clostridioforme_ATCC_25537;substr__Clostridium_clostridioforme_ATCC_25537_1;
OTU_174667	0	11.8881	k__Bacteria;p__Firmicutes;c__Clostridia;o__Clostridiales;f__Lachnospiraceae;g__Lachnospiraceae;s__Clostridium_celerecrescens;str__Clostridium_celerecrescens_18A;substr__Clostridium_celerecrescens_18A_1;
OTU_179703	0	14.0465	k__Bacteria;p__Firmicutes;c__Clostridia;o__Clostridiales;f__Lachnospiraceae;g__Robinsoniella;s__Robinsoniella_peoriensis;str__Robinsoniella_peoriensis_PPC31;substr__Robinsoniella_peoriensis_PPC31_1;
OTU_180535	0	13.21	k__Bacteria;p__Firmicutes;c__Clostridia;o__Clostridiales;f__Oscillospiraceae;g__Oscillibacter;s__Oscillibacter_valericigenes;str__Oscillibacter_valericigenes_Sjm18-20;substr__Oscillibacter_valericigenes_Sjm18-20_2;
OTU_188225	0	13.21	k__Bacteria;p__Firmicutes;c__Clostridia;o__Clostridiales;f__Clostridiaceae;g__Butyricicoccus;s__Butyricicoccus_pullicaecorum;str__Butyricicoccus_pullicaecorum_25-3;substr__Butyricicoccus_pullicaecorum_25-3_1;
OTU_191616	0	14.0465	k__Bacteria;p__Firmicutes;c__Clostridia;o__Clostridiales;f__Clostridiaceae;g__Butyricicoccus;s__Butyricicoccus_pullicaecorum;str__Butyricicoccus_pullicaecorum_25-3;substr__Butyricicoccus_pullicaecorum_25-3_1;
OTU_192598	0	2.14124	k__Bacteria;p__Firmicutes;c__Clostridia;o__Clostridiales;f__Lachnospiraceae;g__Blautia;s__Blautia_hydrogenotrophica;str__Blautia_hydrogenotrophica_S5a36;substr__Blautia_hydrogenotrophica_S5a36_1;
OTU_194665	0	12.5026	k__Bacteria;p__Firmicutes;c__Clostridia;o__Clostridiales;f__Oscillospiraceae;g__Oscillibacter;s__Oscillibacter_valericigenes;str__Oscillibacter_valericigenes_Sjm18-20;substr__Oscillibacter_valericigenes_Sjm18-20_2;
OTU_196315	0	13.21	k__Bacteria;p__Firmicutes;c__Clostridia;o__Clostridiales;f__Peptostreptococcaceae;g__Romboutsia;s__Romboutsia_ilealis;str__Romboutsia_ilealis_CRIB;substr__Romboutsia_ilealis_CRIB_1;
OTU_214835	0	12.5026	k__Bacteria;p__Firmicutes;c__Clostridia;o__Clostridiales;f__Lachnospiraceae;g__Lachnospiraceae;s__Clostridium_saccharolyticum;str__Clostridium_saccharolyticum_WM1;substr__Clostridium_saccharolyticum_WM1_1;
OTU_219154	0	10.3731	k__Bacteria;p__Firmicutes;c__Bacilli;o__Bacillales;f__Bacillaceae;g__Aeribacillus;s__Aeribacillus_pallidus;str__Aeribacillus_pallidus_DSM_3670;substr__Aeribacillus_pallidus_DSM_3670_1;
OTU_228140	0	8.50897	k__Bacteria;p__Firmicutes;c__Clostridia;o__Clostridiales;f__Clostridiales_Family_XIII_Incertae_Sedis;g__Clostridiales_Family_XIII_Incertae_Sedis;s__Eubacterium_infirmum;str__Eubacterium_infirmum_W_1471;substr__Eubacterium_infirmum_W_1471_1;
OTU_228785	0	4.2701	k__Bacteria;p__Firmicutes;c__Clostridia;o__Clostridiales;f__Peptococcaceae;g__Dehalobacter;s__Dehalobacter_restrictus;str__Dehalobacter_restrictus_PER-K23;substr__Dehalobacter_restrictus_PER-K23_2;
OTU_230268	0	14.0465	k__Bacteria;p__Firmicutes;c__Clostridia;o__Clostridiales;f__Ruminococcaceae;g__Ruminiclostridium;s__Clostridium_leptum;str__Clostridium_leptum_DSM_753;substr__Clostridium_leptum_DSM_753_1;
OTU_238487	0	5.57501	k__Bacteria;p__Firmicutes;c__Clostridia;o__Clostridiales;f__Ruminococcaceae;g__Hydrogenoanaerobacterium;s__Hydrogenoanaerobacterium_saccharovorans;str__Hydrogenoanaerobacterium_saccharovorans_SW512;substr__Hydrogenoanaerobacterium_saccharovorans_SW512_1;
OTU_259556	0	7.21909	k__Bacteria;p__Firmicutes;c__Clostridia;o__Clostridiales;f__Lachnospiraceae;g__Lachnospiraceae;s__Clostridium_bolteae;str__Clostridium_bolteae_16351;substr__Clostridium_bolteae_16351_1;
OTU_259884	0	8.3178	k__Bacteria;p__Firmicutes;c__Clostridia;o__Clostridiales;f__Oscillospiraceae;g__Oscillibacter;s__Oscillibacter_valericigenes;str__Oscillibacter_valericigenes_Sjm18-20;substr__Oscillibacter_valericigenes_Sjm18-20_2;
OTU_260156	0	5.57501	k__Bacteria;p__Firmicutes;c__Clostridia;o__Clostridiales;f__Lachnospiraceae;g__Blautia;s__Blautia_coccoides;str__Blautia_coccoides_JCM_1395;substr__Blautia_coccoides_JCM_1395_1;
OTU_263138	0	27.4186	k__Bacteria;p__Firmicutes;c__Clostridia;o__Clostridiales;f__Lachnospiraceae;g__Coprococcus;s__Coprococcus_comes;str__Coprococcus_comes_ATCC_27758;substr__Coprococcus_comes_ATCC_27758_1;
OTU_263933	0	2.54565	k__Bacteria;p__Firmicutes;c__Clostridia;o__Clostridiales;f__Lachnospiraceae;g__Eisenbergiella;s__Eisenbergiella_tayi;str__Eisenbergiella_tayi_B086562;substr__Eisenbergiella_tayi_B086562_1;
OTU_264586	0	1.27345	k__Bacteria;p__Firmicutes;c__Clostridia;o__Clostridiales;f__Clostridiales;g__Clostridiales;s__Bacteroides_pectinophilus;str__Bacteroides_pectinophilus_N3;substr__Bacteroides_pectinophilus_N3_1;
OTU_264734	0	16.869	k__Bacteria;p__Bacteroidetes;c__Bacteroidia;o__Bacteroidales;f__Porphyromonadaceae;g__Barnesiella;s__Barnesiella_viscericola;str__Barnesiella_viscericola;substr__Barnesiella_viscericola_1;
OTU_264846	0	16.2991	k__Bacteria;p__Firmicutes;c__Clostridia;o__Clostridiales;f__Lachnospiraceae;g__Lachnospiraceae;s__Clostridium_oroticum;str__Clostridium_oroticum_DSM_1287;substr__Clostridium_oroticum_DSM_1287_5;
OTU_267411	0	3.02994	k__Bacteria;p__Firmicutes;c__Clostridia;o__Clostridiales;f__Ruminococcaceae;g__Papillibacter;s__Papillibacter_cinnamivorans;str__Papillibacter_cinnamivorans_CIN1;substr__Papillibacter_cinnamivorans_CIN1_1;
OTU_268220	0	18.8058	k__Bacteria;p__Firmicutes;c__Clostridia;o__Clostridiales;f__Ruminococcaceae;g__Ruminiclostridium;s__Clostridium_alkalicellulosi;str__Clostridium_alkalicellulosi_Z-7026;substr__Clostridium_alkalicellulosi_Z-7026_1;
OTU_268492	0	14.0465	k__Bacteria;p__Firmicutes;c__Clostridia;o__Clostridiales;f__Lachnospiraceae;g__Acetatifactor;s__Acetatifactor_muris;str__Acetatifactor_muris_CT-m2;substr__Acetatifactor_muris_CT-m2_1;
OTU_269070	0	1.87404	k__Bacteria;p__Firmicutes;c__Clostridia;o__Clostridiales;f__Ruminococcaceae;g__Ruminiclostridium;s__Clostridium_leptum;str__Clostridium_leptum_DSM_753;substr__Clostridium_leptum_DSM_753_1;
OTU_270382	0	10.2437	k__Bacteria;p__Firmicutes;c__Clostridia;o__Clostridiales;f__Peptostreptococcaceae;g__Romboutsia;s__Romboutsia_ilealis;str__Romboutsia_ilealis_CRIB;substr__Romboutsia_ilealis_CRIB_1;
OTU_270396	0	3.55509	k__Bacteria;p__Firmicutes;c__Clostridia;o__Clostridiales;f__Lachnospiraceae;g__Lachnospiraceae;s__Clostridium_jejuense;str__Clostridium_jejuense_HY-35-12;substr__Clostridium_jejuense_HY-35-12_1;
OTU_272889	0	14.0465	k__Bacteria;p__Firmicutes;c__Clostridia;o__Clostridiales;f__Lachnospiraceae;g__Acetatifactor;s__Acetatifactor_muris;str__Acetatifactor_muris_CT-m2;substr__Acetatifactor_muris_CT-m2_1;
OTU_273043	0	4.75715	k__Bacteria;p__Firmicutes;c__Clostridia;o__Clostridiales;f__Lachnospiraceae;g__Lachnospiraceae;s__Clostridium_scindens;str__Clostridium_scindens_ATCC_35704;substr__Clostridium_scindens_ATCC_35704_1;
OTU_2897332	0	0.890262	k__Bacteria;p__Firmicutes;c__Clostridia;o__Clostridiales;f__Lachnospiraceae;g__Lachnospiraceae;s__Clostridium_scindens;str__Clostridium_scindens_ATCC_35704;substr__Clostridium_scindens_ATCC_35704_1;
OTU_300662	0	8.50897	k__Bacteria;p__Firmicutes;c__Clostridia;o__Clostridiales;f__Clostridiaceae;g__Sarcina;s__Sarcina_ventriculi;str__Sarcina_ventriculi_DSM_286;substr__Sarcina_ventriculi_DSM_286_1;
OTU_309916	0	16.2991	k__Bacteria;p__Firmicutes;c__Clostridia;o__Clostridiales;f__Lachnospiraceae;g__Lachnospiraceae;s__Clostridium_scindens;str__Clostridium_scindens;substr__Clostridium_scindens_5;
OTU_317633	0	4.2701	k__Bacteria;p__Firmicutes;c__Clostridia;o__Clostridiales;f__Oscillospiraceae;g__Oscillibacter;s__Oscillibacter_valericigenes;str__Oscillibacter_valericigenes_Sjm18-20;substr__Oscillibacter_valericigenes_Sjm18-20_2;
OTU_318370	0	9.93816	k__Bacteria;p__Firmicutes;c__Clostridia;o__Clostridiales;f__Oscillospiraceae;g__Oscillibacter;s__Oscillibacter_valericigenes;str__Oscillibacter_valericigenes_Sjm18-20;substr__Oscillibacter_valericigenes_Sjm18-20_2;
OTU_321809	0	6.91035	k__Bacteria;p__Firmicutes;c__Clostridia;o__Clostridiales;f__Lachnospiraceae;g__Roseburia;s__Roseburia_inulinivorans;str__Roseburia_inulinivorans_A2-194;substr__Roseburia_inulinivorans_A2-194_1;
OTU_328905	0	5.39813	k__Bacteria;p__Firmicutes;c__Clostridia;o__Clostridiales;f__Flavonifractor;g__Flavonifractor;s__Flavonifractor_plautii;str__Flavonifractor_plautii_265;substr__Flavonifractor_plautii_265_1;
OTU_3957916	0	10.3731	k__Bacteria;p__Firmicutes;c__Clostridia;o__Clostridiales;f__Lachnospiraceae;g__Tyzzerella;s__Clostridium_lactatifermentans;str__Clostridium_lactatifermentans_G17;substr__Clostridium_lactatifermentans_G17_1;
OTU_4357315	0	13.21	k__Bacteria;p__Firmicutes;c__Clostridia;o__Clostridiales;f__Pseudoflavonifractor;g__Pseudoflavonifractor;s__Pseudoflavonifractor_capillosus;str__Pseudoflavonifractor_capillosus_ATCC_29799;substr__Pseudoflavonifractor_capillosus_ATCC_29799_1;
OTU_4364237	0	17.7369	k__Bacteria;p__Firmicutes;c__Clostridia;o__Clostridiales;f__Ruminococcaceae;g__Ruminiclostridium;s__Clostridium_viride;str__Clostridium_viride_T2-7;substr__Clostridium_viride_T2-7_1;
OTU_4448052	0	14.0465	k__Bacteria;p__Firmicutes;c__Clostridia;o__Clostridiales;f__Flavonifractor;g__Flavonifractor;s__Flavonifractor_plautii;str__Flavonifractor_plautii_265;substr__Flavonifractor_plautii_265_1;
OTU_4468805	0	15.8777	k__Bacteria;p__Firmicutes;c__Bacilli;o__Lactobacillales;f__Streptococcaceae;g__Lactococcus;s__Lactococcus_lactis_subsp_lactis_Il1403;str__Lactococcus_lactis_subsp_lactis_Il1403_IL1403;substr__Lactococcus_lactis_subsp_lactis_Il1403_IL1403_1;
OTU_716984	0	0.873833	k__Bacteria;p__Firmicutes;c__Clostridia;o__Clostridiales;f__Ruminococcaceae;g__Ruminiclostridium;s__Clostridium_leptum;str__Clostridium_leptum_DSM_753;substr__Clostridium_leptum_DSM_753_1;
OTU_743911	0	1.27345	k__Bacteria;p__Firmicutes;c__Clostridia;o__Clostridiales;f__Lachnospiraceae;g__Blautia;s__Ruminococcus_gnavus;str__Ruminococcus_gnavus_ATCC_29149;substr__Ruminococcus_gnavus_ATCC_29149_2;
OTU_827689	0	0.0582487	k__Bacteria;p__Firmicutes;c__Clostridia;o__Clostridiales;f__Lachnospiraceae;g__Acetatifactor;s__Acetatifactor_muris;str__Acetatifactor_muris_CT-m2;substr__Acetatifactor_muris_CT-m2_1;
OTU_98048	0	11.7654	k__Bacteria;p__Firmicutes;c__Clostridia;o__Clostridiales;f__Oscillospiraceae;g__Oscillibacter;s__Oscillibacter_valericigenes;str__Oscillibacter_valericigenes_Sjm18-20;substr__Oscillibacter_valericigenes_Sjm18-20_2;

## Sheet: Supplementary Data 5
Supplementary Data 5: Keystoneness scores of the nodes in the microbial network. High score indicates that the OTU is a potential keystone microbe. The top BLAST hit is shown for the microbe with the highest keystone score or microbes predicted to be beneficial (green) or harmful (red).
GG OTU ID	predictedKeystoneness	Top Blast Hit
OTU_351309	1	Bacteroides pectinophilus
OTU_266091	0.364756
OTU_183446	0.34465
OTU_203713	0.235033
OTU_184451	0.196011
OTU_261590	0.180721
OTU_189840	0.178117
OTU_185126	0.129921
OTU_180405	0.126535
OTU_635059	0.120449
OTU_268063	0.119074
OTU_269532	0.116368
OTU_189585	0.112612
OTU_258165	0.109025
OTU_261132	0.103648
OTU_265912	0.0948008
OTU_272092	0.0920592
OTU_197706	0.0885673
OTU_214919	0.0854022
OTU_268492	0.0797387
OTU_206324	0.0767698
OTU_259511	0.0760781
OTU_199137	0.075638
OTU_270200	0.0730533
OTU_184966	0.0720584
OTU_191067	0.0658996
OTU_258725	0.0656426
OTU_258423	0.0652059
OTU_271866	0.0609064
OTU_198888	0.0590047
OTU_273364	0.0577347
OTU_185177	0.0575031
OTU_262095	0.0570691
OTU_779847	0.0570513
OTU_4407703	0.0554823
OTU_549756	0.0550979
OTU_730939	0.0549754
OTU_272889	0.054718
OTU_790663	0.0544282
OTU_181683	0.0541291
OTU_4440624	0.0530919
OTU_269886	0.0521534
OTU_267042	0.0518253
OTU_305177	0.0515233
OTU_772515	0.0513634
OTU_180362	0.0513604
OTU_177195	0.0511207
OTU_265563	0.0509127
OTU_194662	0.0508675
OTU_258522	0.0504982
OTU_259506	0.0498514
OTU_259983	0.0497823
OTU_266343	0.0492928
OTU_268733	0.0479868
OTU_2901246	0.0474617
OTU_263337	0.0472291
OTU_460611	0.0471529
OTU_165046	0.0467674
OTU_346804	0.0463826
OTU_174320	0.0461381
OTU_4383953	0.0461097
OTU_4390754	0.0460703
OTU_320249	0.0459885
OTU_171322	0.0459237
OTU_198194	0.0457078
OTU_261016	0.045338
OTU_167420	0.0452459
OTU_4410988	0.0450523
OTU_264155	0.0449436
OTU_827689	0.0447826
OTU_176118	0.0447379
OTU_4448052	0.0445362
OTU_194151	0.044514
OTU_170950	0.0444407
OTU_267478	0.0440196
OTU_331013	0.043786
OTU_194665	0.04354
OTU_4435934	0.0434923
OTU_349246	0.0432516
OTU_179547	0.0431757
OTU_191616	0.043108
OTU_1108453	0.0430977
OTU_173892	0.0430481
OTU_3957916	0.0430012
OTU_1108078	0.0429982
OTU_586387	0.0429694
OTU_4312974	0.0429546
OTU_4345268	0.0429321
OTU_273737	0.0428743
OTU_297143	0.0428595
OTU_318370	0.042709
OTU_219154	0.0427037
OTU_3694603	0.0426934
OTU_4468805	0.0426368
OTU_192598	0.0425882
OTU_193620	0.0425286
OTU_273967	0.0424994
OTU_230268	0.0424889
OTU_229452	0.0424772
OTU_214835	0.0424295
OTU_260156	0.0423924
OTU_264586	0.042355
OTU_135956	0.0423137
OTU_309441	0.0422967
OTU_2286580	0.0422875
OTU_179703	0.0422624
OTU_167034	0.0420551
OTU_4476330	0.0420505
OTU_238487	0.0420446
OTU_264734	0.0420209
OTU_262104	0.0420028
OTU_300662	0.0420022
OTU_259556	0.0419831
OTU_716984	0.0419677
OTU_157121	0.0418933
OTU_98048	0.0418904
OTU_265011	0.0418631
OTU_266411	0.04183
OTU_190242	0.0417906
OTU_268220	0.0417817
OTU_1100972	0.0417056
OTU_337727	0.0416944
OTU_174667	0.0416751
OTU_743911	0.0416726
OTU_263546	0.0416275
OTU_266946	0.0415044
OTU_4437746	0.0414815
OTU_288680	0.0413729
OTU_334697	0.0413458
OTU_264294	0.0413294
OTU_175227	0.0412316
OTU_176154	0.0410881
OTU_193064	0.040946
OTU_3750373	0.0408885
OTU_1902400	0.040694
OTU_839152	0.0406414
OTU_3697034	0.0404599
OTU_259884	0.0404324
OTU_188225	0.0404226
OTU_277208	0.0401705
OTU_176957	0.0401257
OTU_321809	0.0399792
OTU_180235	0.0399589
OTU_261365	0.0395913
OTU_4340153	0.0395325
OTU_258368	0.0394449
OTU_194504	0.0394388
OTU_269070	0.0393746
OTU_3919797	0.0392225
OTU_328905	0.0390092
OTU_4364237	0.0389938
OTU_267411	0.0389327
OTU_196315	0.0389226
OTU_259293	0.0389022
OTU_197790	0.03872
OTU_177271	0.0382505
OTU_182712	0.0381384
OTU_335267	0.0379818
OTU_263138	0.0378188
OTU_4481359	0.0378112
OTU_263933	0.0377306
OTU_1107303	0.0374941
OTU_174824	0.0373512
OTU_228140	0.0372954
OTU_228785	0.0368513
OTU_176868	0.0364983
OTU_191274	0.0364414
OTU_270382	0.0364094
OTU_261142	0.0361368
OTU_196191	0.0356914
OTU_162005	0.0354336
OTU_267996	0.0352848
OTU_185222	0.0352493
OTU_197853	0.0352465
OTU_269037	0.0352043
OTU_198209	0.0344319
OTU_3392847	0.0341851
OTU_631764	0.0338185
OTU_193672	0.0331544	Romboutsia ilealis
OTU_263731	0.032741
OTU_129394	0.0326721
OTU_278440	0.0326439
OTU_317633	0.0321705
OTU_2658058	0.0316273
OTU_324013	0.0314445
OTU_307608	0.0314025
OTU_180535	0.0312798
OTU_270396	0.0308137
OTU_268720	0.0300698
OTU_265280	0.0297311
OTU_264846	0.0296858
OTU_2897332	0.0292573
OTU_258550	0.0286939
OTU_309916	0.0286186
OTU_197099	0.0283897
OTU_195189	0.0283095
OTU_192206	0.0263635
OTU_263957	0.0261442
OTU_191811	0.0258293
OTU_1105328	0.0256522
OTU_265363	0.0252082
OTU_259087	0.0239623
OTU_375106	0.0225873
OTU_272758	0.0218114
OTU_22352	0.021068
OTU_134762	0.0191572
OTU_344703	0.018574
OTU_4397402	0.0176217
OTU_324888	0.016196
OTU_4357315	0.0151899
OTU_273043	0.0150164
OTU_4354103	0.0136691
OTU_187962	0.0136566
OTU_187233	0.0133081	Lactobacillus johnsonii
OTU_47365	0.0128225
OTU_166911	0.0115703
OTU_259993	0.0112237
OTU_182764	0.0106796	Lactobacillus johnsonii
OTU_1995182	0.00997893	Lactobacillus gasseri
OTU_539647	0

## Sheet: Supplementary Data 6
Supplementary Data 6: Multivariate test to identify significant difference in the beta diversity of microbial community of different groups in the supplementation experiments. Blue font color indicates it passed statistical significance (p < 0.01) in both Lactobacillus supplementation expts or (p < 0.05) in Romboutsia supplementation expt.
	Lactobacillus candidates						Romboutsia ilealis
ANOSIM with Bray-Curtis Index for Beta diversity	Expt 1		Expt 2			ANOSIM with Bray-Curtis Index for Beta diversity	Expt 1
	R	pval	R	pval			R	pval
Tissue	0.66741	< 0.001	0.85877	< 0.001		Tissue	0.28	< 0.035
	ileum						ileum
ANOSIM with Bray-Curtis Index for Beta diversity	Expt 1		Expt 2			ANOSIM with Bray-Curtis Index for Beta diversity	Expt 1
	R	pval	R	pval			R	pval
Diet (ND, WD)	0.7	< 0.006	0.50556	< 0.001		Supplementation (ND, ND+RI)	0.248	< 0.061
Supplementation (WD, WD+LG, WD+LJ)	0.27456	< 0.002	0.052675	< 0.158
	stool						stool
ANOSIM with Bray-Curtis Index for Beta diversity	Expt 1		Expt 2				N/A due to insuffcient number of samples
	R	pval	R	pval
Diet (ND, WD)	1	< 0.009	0.88148	<0.001
Supplementation (WD, WD+LG, WD+LJ)	0.098225	< 0.127	-0.070782	< 0.784

## Sheet: Supplementary Data 7
Supplementary Data 7: Genes differentially expressed in ileum between both L. gasseri and L. johnsonii groups compared to the WD group. The statistical significance cutoffs: same (Lacto/WD) fold change direction for both microbes, p-value per microbe < 5%, Fisher's p-value of 5%, FDR of 10%.
UniqueID	Gene Symbol	LG	HFHS	Fold-change (LG/WD)	Parametric p-value	LJ	HFHS	Fold-change (LJ/WD)	Parametric p-value	Dir in LG	Dir in LJ	consis dir	fisher	FDR	5% IP, 5% fisher, 10% FDR
ENSMUSG00000027401	Tgm3	0.38	0.2	1.86	1e-07	0.52	0.2	2.59	1e-07	1	1	1	3.32401e-13	1.07706e-09	1
ENSMUSG00000041565	L3mbtl4	0.38	0.2	1.86	1e-07	0.4	0.2	1.96	1e-07	1	1	1	3.32401e-13	1.07706e-09	1
ENSMUSG00000081675	Gm12712	0.2	0.28	0.71	1e-07	0.2	0.28	0.71	1e-07	-1	-1	1	3.32401e-13	1.07706e-09	1
ENSMUSG00000084159	Gm12696	0.2	0.25	0.81	1e-07	0.2	0.25	0.81	1e-07	-1	-1	1	3.32401e-13	1.07706e-09	1
ENSMUSG00000022389	Tef	317.94	187.95	1.69	0.0001167	452.88	187.95	2.41	4e-07	1	1	1	1.15709e-09	2.99941e-06	1
ENSMUSG00000028957	Per3	56.55	34.41	1.64	0.0004441	83.34	34.41	2.42	6e-07	1	1	1	6.14078e-09	1.32651e-05	1
ENSMUSG00000021775	Nr1d2	233.29	171.94	1.36	0.0010179	275.3	171.94	1.6	5.3e-06	1	1	1	1.08101e-07	0.000195149	1
ENSMUSG00000022303	Tm7sf4	0.2	0.38	0.53	0.0021563	0.2	0.38	0.53	3.4e-06	-1	-1	1	1.44657e-07	0.000208322	1
ENSMUSG00000028480	Glipr2	29.38	37.64	0.78	0.0011485	23	37.64	0.61	2.03e-05	-1	-1	1	4.33049e-07	0.000273849	1
ENSMUSG00000022679	Mpv17l	8.14	6.4	1.27	0.0012445	8.74	6.4	1.36	3.17e-05	1	1	1	7.12014e-07	0.0002814	1
ENSMUSG00000018427	Ypel2	19.15	29.66	0.65	0.0001696	18.93	29.66	0.64	0.0005466	-1	-1	1	1.59393e-06	0.000421611	1
ENSMUSG00000038967	Pdk2	48.08	38.84	1.24	0.0026628	53.86	38.84	1.39	8.29e-05	1	1	1	3.60396e-06	0.000915901	1
ENSMUSG00000030732	Chrdl2	0.2	0.44	0.46	0.000959	0.2	0.44	0.46	0.0002652	-1	-1	1	4.11619e-06	0.00102596	1
ENSMUSG00000038550	Gm129	2.62	1.51	1.74	0.0085621	4.18	1.51	2.78	3.12e-05	1	1	1	4.3104e-06	0.00104975	1
ENSMUSG00000056749	Nfil3	3.91	7.5	0.52	0.0022349	2.61	7.5	0.35	0.0001214	-1	-1	1	4.37362e-06	0.00104975	1
ENSMUSG00000085049	A230071N21Rik	0.23	0.69	0.33	0.0020721	0.2	0.69	0.29	0.0001784	-1	-1	1	5.84462e-06	0.00137731	1
ENSMUSG00000032010	Usp2	98.56	75.54	1.3	0.0151571	138.92	75.54	1.84	2.81e-05	1	1	1	6.67367e-06	0.0015446	1
ENSMUSG00000003949	Hlf	20.79	14.35	1.45	0.0117248	27.49	14.35	1.92	4.69e-05	1	1	1	8.4758e-06	0.00191657	1
ENSMUSG00000071551	Akr1c19	95.38	68.02	1.4	0.0139571	138.67	68.02	2.04	3.99e-05	1	1	1	8.57658e-06	0.00191657	1
ENSMUSG00000025037	Maoa	347.61	286.39	1.21	0.0013339	384.77	286.39	1.34	0.0005036	1	1	1	1.02196e-05	0.0022076	1
ENSMUSG00000022841	Ap2m1	142.1	118.21	1.2	0.00087	141.59	118.21	1.2	0.001157	1	1	1	1.49065e-05	0.00316726	1
ENSMUSG00000037379	Spon2	20.65	34.28	0.6	0.0034267	14.63	34.28	0.43	0.0003362	-1	-1	1	1.69052e-05	0.003534	1
ENSMUSG00000028747	Htr6	0.2	0.38	0.54	0.0295889	0.2	0.38	0.54	4.26e-05	-1	-1	1	1.8383e-05	0.00378194	1
ENSMUSG00000028488	Sh3gl2	71.6	64.32	1.11	0.0031875	76.62	64.32	1.19	0.0005346	1	1	1	2.43379e-05	0.0049288	1
ENSMUSG00000028836	Slc30a2	17.94	15.12	1.19	0.0101513	21.61	15.12	1.43	0.000204	1	1	1	2.91734e-05	0.00581718	1
ENSMUSG00000013275	Slc41a1	4.41	5.14	0.86	0.0413266	3.1	5.14	0.6	6.9e-05	-1	-1	1	3.92589e-05	0.00748286	1
ENSMUSG00000041238	Rbbp8	12.12	9.68	1.25	0.0058635	12.8	9.68	1.32	0.0005858	1	1	1	4.66504e-05	0.00854639	1
ENSMUSG00000085214	0610005C13Rik	142.72	97.26	1.47	0.002871	152.89	97.26	1.57	0.001201	1	1	1	4.68169e-05	0.00854639	1
ENSMUSG00000056296	Synpr	0.26	0.71	0.37	0.0015595	0.34	0.71	0.48	0.0026744	-1	-1	1	5.58353e-05	0.0100511	1
ENSMUSG00000031621	Isx	57.27	69.4	0.83	0.0144219	55.86	69.4	0.8	0.0002938	-1	-1	1	5.66576e-05	0.0100594	1
ENSMUSG00000020232	Hmg20b	70.74	61.22	1.16	0.001494	78.63	61.22	1.28	0.003091	1	1	1	6.13521e-05	0.0106025	1
ENSMUSG00000055302	Mrfap1	628.27	563.88	1.11	0.0127696	665.68	563.88	1.18	0.0003716	1	1	1	6.29134e-05	0.0107292	1
ENSMUSG00000000743	Chmp1a	298.99	245.7	1.22	0.0397023	362.8	245.7	1.48	0.0001277	1	1	1	6.68841e-05	0.0112582	1
ENSMUSG00000018171	Vmp1	299.57	385.85	0.78	0.0188383	253.65	385.85	0.66	0.0003073	-1	-1	1	7.56019e-05	0.0125625	1
ENSMUSG00000049691	Nkx3-2	0.2	0.39	0.51	0.0436404	0.2	0.39	0.51	0.0001366	-1	-1	1	7.76768e-05	0.0127439	1
ENSMUSG00000027427	Polr3f	9.37	7.66	1.22	0.0090628	10.12	7.66	1.32	0.0006857	1	1	1	8.07162e-05	0.013077	1
ENSMUSG00000024851	Pitpnm1	18.63	15.99	1.16	0.0085375	20.45	15.99	1.28	0.000781	1	1	1	8.6136e-05	0.0134815	1
ENSMUSG00000043760	Pkhd1	0.88	0.46	1.9	0.003201	0.82	0.46	1.77	0.0020882	1	1	1	8.63331e-05	0.0134815	1
ENSMUSG00000034919	Ttc22	52.41	72.65	0.72	0.0331895	44.81	72.65	0.62	0.0002272	-1	-1	1	9.64842e-05	0.0148873	1
ENSMUSG00000021621	Zcchc9	12.29	9.68	1.27	0.0071979	15.08	9.68	1.56	0.0012706	1	1	1	0.000115256	0.0172381	1
ENSMUSG00000039629	Fam40b	3.59	2.43	1.48	0.0002402	3.3	2.43	1.36	0.0382384	1	1	1	0.00011571	0.0172381	1
ENSMUSG00000021749	Oit1	145.09	177.47	0.82	0.0028021	139.83	177.47	0.79	0.0032644	-1	-1	1	0.000115273	0.0172381	1
ENSMUSG00000019809	Pex3	5.3	4.19	1.26	0.002087	5.52	4.19	1.32	0.0047171	1	1	1	0.000123339	0.0181659	1
ENSMUSG00000027350	Chgb	46.42	31.95	1.45	0.0035211	53.23	31.95	1.67	0.0030187	1	1	1	0.000132353	0.0188508	1
ENSMUSG00000032269	Htr3a	1.41	2.39	0.59	0.0029513	1.2	2.39	0.5	0.0035813	-1	-1	1	0.00013167	0.0188508	1
ENSMUSG00000058325	Dock1	13.92	10.74	1.3	0.018265	15.5	10.74	1.44	0.0006238	1	1	1	0.000141082	0.0198757	1
ENSMUSG00000079252	Tor1aip2	103.46	126.69	0.82	0.024548	95.49	126.69	0.75	0.0004714	-1	-1	1	0.000143109	0.0199445	1
ENSMUSG00000074637	Sox2	0.27	0.51	0.53	0.0399392	0.2	0.51	0.39	0.0003473	-1	-1	1	0.000169027	0.0230606	1
ENSMUSG00000067279	Ppp1r3c	9.71	14.52	0.67	0.0037658	9.21	14.52	0.63	0.0037374	-1	-1	1	0.000171301	0.0231274	1
ENSMUSG00000061411	8430427H17Rik	57.76	72.11	0.8	0.0058264	55.72	72.11	0.77	0.0027478	-1	-1	1	0.000192795	0.025447	1
ENSMUSG00000087299	Gm12953	0.2	0.38	0.53	0.0262389	0.2	0.38	0.53	0.0006156	-1	-1	1	0.000194372	0.025447	1
ENSMUSG00000093287	AC153624.1	4.25	3.11	1.37	0.0017632	4.36	3.11	1.4	0.0100283	1	1	1	0.000211174	0.0273377	1
ENSMUSG00000046240	Hepacam	1.58	0.66	2.41	0.0014305	1.22	0.66	1.86	0.0127465	1	1	1	0.000217206	0.0276001	1
ENSMUSG00000042116	Vwa1	50.05	36.42	1.37	0.0223965	61.52	36.42	1.69	0.00083	1	1	1	0.000221079	0.0278195	1
ENSMUSG00000004040	Stat3	253.39	295.31	0.86	0.0469823	229.6	295.31	0.78	0.0004132	-1	-1	1	0.000230037	0.0286117	1
ENSMUSG00000003051	Elf3	93.74	129.35	0.72	0.0470547	76.5	129.35	0.59	0.000416	-1	-1	1	0.00023179	0.0286117	1
ENSMUSG00000038866	Zcchc2	14.77	11.37	1.3	0.0077325	16.04	11.37	1.41	0.0026517	1	1	1	0.000241845	0.0290236	1
ENSMUSG00000089829	Gm16565	0.28	0.63	0.45	0.0067291	0.23	0.63	0.36	0.0030229	-1	-1	1	0.000240087	0.0290236	1
ENSMUSG00000062980	A430107O13Rik	22.39	30.25	0.74	0.0045588	21.54	30.25	0.71	0.0044805	-1	-1	1	0.000240997	0.0290236	1
ENSMUSG00000066170	E230001N04Rik	2.63	1.68	1.57	0.0173612	3.16	1.68	1.89	0.0012226	1	1	1	0.000249622	0.0294342	1
ENSMUSG00000019054	Fis1	34.41	30.36	1.13	0.0013862	35.68	30.36	1.18	0.0153247	1	1	1	0.000249808	0.0294342	1
ENSMUSG00000085144	A930029G22Rik	0.46	0.72	0.64	0.013488	0.35	0.72	0.48	0.0018565	-1	-1	1	0.000290345	0.0335997	1
ENSMUSG00000020308	Gm16517	7.09	5.9	1.2	0.0006128	7.08	5.9	1.2	0.0495888	1	1	1	0.000346468	0.0390484	1
ENSMUSG00000042331	Specc1	22.01	18.28	1.2	0.012744	23.37	18.28	1.28	0.0024942	1	1	1	0.000360978	0.04014	1
ENSMUSG00000067071	Hes6	105.58	89.27	1.18	0.014331	111.95	89.27	1.25	0.0022712	1	1	1	0.000368866	0.0405159	1
ENSMUSG00000081159	Gm6023	1.17	0.61	1.92	0.0013882	0.9	0.61	1.47	0.0245994	1	1	1	0.000385363	0.0416224	1
ENSMUSG00000003555	Cyp17a1	1.25	0.39	3.21	0.00669	1.14	0.39	2.92	0.005406	1	1	1	0.000406051	0.0434944	1
ENSMUSG00000038020	Rapgefl1	28.38	24.68	1.15	0.0117143	30.94	24.68	1.25	0.003139	1	1	1	0.000412234	0.0436986	1
ENSMUSG00000039953	Clstn1	199.29	221.17	0.9	0.0077961	195.65	221.17	0.88	0.0047476	-1	-1	1	0.0004147	0.0436986	1
ENSMUSG00000073758	1700029G01Rik	5.13	3.65	1.41	0.0346287	6.61	3.65	1.81	0.0010904	1	1	1	0.000422309	0.0441415	1
ENSMUSG00000082609	Gm15464	0.42	0.23	1.86	0.0028713	0.46	0.23	2.05	0.0138095	1	1	1	0.000441532	0.0450606	1
ENSMUSG00000014243	Zswim7	7.96	6	1.33	0.0056183	8.27	6	1.38	0.0072481	1	1	1	0.00045237	0.0454509	1
ENSMUSG00000027875	Hmgcs2	21.83	39.45	0.55	0.0053588	21.93	39.45	0.56	0.0075956	-1	-1	1	0.000452181	0.0454509	1
ENSMUSG00000062202	Btbd9	142.79	115.96	1.23	0.0078682	140.48	115.96	1.21	0.0052456	1	1	1	0.000457941	0.0456567	1
ENSMUSG00000029003	Mad2l2	12.17	9.66	1.26	0.0052254	12.99	9.66	1.34	0.0082128	1	1	1	0.000474482	0.0469447	1
ENSMUSG00000039450	Dcxr	28.44	21.55	1.32	0.0114287	29.07	21.55	1.35	0.003839	1	1	1	0.000484122	0.0471782	1
ENSMUSG00000009145	Dqx1	14.48	11.45	1.26	0.0315506	16.56	11.45	1.45	0.0014589	1	1	1	0.000505687	0.0488705	1
ENSMUSG00000016344	Ppdpf	24.24	19.59	1.24	0.0333258	27.2	19.59	1.39	0.0014194	1	1	1	0.000518387	0.0489405	1
ENSMUSG00000059743	Fdps	35.22	23.73	1.48	0.0089705	33.63	23.73	1.42	0.0056663	1	1	1	0.000553383	0.0505098	1
ENSMUSG00000068417	Pnp2	119.79	153.54	0.78	0.045217	94.94	153.54	0.62	0.0011522	-1	-1	1	0.000565919	0.0512928	1
ENSMUSG00000026686	Lmx1a	3.26	2.11	1.55	0.017536	4.02	2.11	1.91	0.0031569	1	1	1	0.000597974	0.0532931	1
ENSMUSG00000086845	Gm13010	0.39	0.2	1.93	0.0135051	0.52	0.2	2.59	0.0041169	1	1	1	0.000600323	0.0532931	1
ENSMUSG00000002845	Tmem39a	20.34	24.3	0.84	0.0302436	17.84	24.3	0.73	0.0018561	-1	-1	1	0.000605572	0.0533933	1
ENSMUSG00000029188	Slc34a2	353.38	527.78	0.67	0.0066823	281.13	527.78	0.53	0.0085335	-1	-1	1	0.000614259	0.0536584	1
ENSMUSG00000018567	Gabarap	252.49	237.05	1.07	0.0420325	286.56	237.05	1.21	0.001374	1	1	1	0.000621381	0.0536915	1
ENSMUSG00000006717	Acot13	39.26	32.68	1.2	0.0459612	44.97	32.68	1.38	0.0013243	1	1	1	0.000651686	0.0559371	1
ENSMUSG00000030325	Klrb1c	1.95	1.1	1.77	0.0279231	2.05	1.1	1.86	0.0022673	1	1	1	0.000675358	0.0575876	1
ENSMUSG00000030249	Abcc9	37.24	51.3	0.73	0.012226	33.68	51.3	0.66	0.0052612	-1	-1	1	0.000685147	0.0580405	1
ENSMUSG00000054932	Afp	0.91	0.41	2.21	0.0013217	0.7	0.41	1.72	0.0493894	1	1	1	0.000694352	0.0584383	1
ENSMUSG00000082277	Gm15807	0.72	0.46	1.55	0.0353252	1.04	0.46	2.25	0.0018662	1	1	1	0.000700574	0.0585816	1
ENSMUSG00000020400	Tnip1	121.01	101.42	1.19	0.0442245	147.15	101.42	1.45	0.0015442	1	1	1	0.000723325	0.0597135	1
ENSMUSG00000083837	Gm14427	1.09	0.5	2.2	0.00353	0.81	0.5	1.62	0.019863	1	1	1	0.000740804	0.060645	1
ENSMUSG00000043467	Zbtb37	1.05	0.46	2.27	0.0055725	0.93	0.46	2	0.0126692	1	1	1	0.00074542	0.060645	1
ENSMUSG00000036832	Lpar3	4.15	2.54	1.63	0.0392296	7.75	2.54	3.05	0.0019342	1	1	1	0.000795685	0.062161	1
ENSMUSG00000034854	F630110N24Rik	18.53	14.19	1.31	0.0056171	18.52	14.19	1.31	0.0136459	1	1	1	0.000803009	0.062161	1
ENSMUSG00000068099	1500009C09Rik	0.4	0.55	0.73	0.0353144	0.24	0.55	0.43	0.0021471	-1	-1	1	0.000795169	0.062161	1
ENSMUSG00000038080	Kdm1b	10.36	13.22	0.78	0.0460208	9.4	13.22	0.71	0.0016828	-1	-1	1	0.000810524	0.062161	1
ENSMUSG00000020359	Agxt2l2	26.56	20.99	1.27	0.0123622	27.33	20.99	1.3	0.0065139	1	1	1	0.00083964	0.0640151	1
ENSMUSG00000029364	Wsb2	44.03	37.33	1.18	0.049664	51.92	37.33	1.39	0.0016829	1	1	1	0.000868367	0.0650572	1
ENSMUSG00000024750	Zfand5	84.39	99.34	0.85	0.0120617	78.59	99.34	0.79	0.0069186	-1	-1	1	0.000867152	0.0650572	1
ENSMUSG00000031753	Cog4	35.63	29.61	1.2	0.0279384	38.7	29.61	1.31	0.0030566	1	1	1	0.000885409	0.0655759	1
ENSMUSG00000026077	Npas2	9.67	13.51	0.72	0.0410281	8.15	13.51	0.6	0.0021192	-1	-1	1	0.000899918	0.0662718	1
ENSMUSG00000044548	Dact1	6.33	9.1	0.7	0.0065496	6.27	9.1	0.69	0.0135606	-1	-1	1	0.00091738	0.0671761	1
ENSMUSG00000027227	Sord	214.81	177.93	1.21	0.0299599	245.79	177.93	1.38	0.0030951	1	1	1	0.000953794	0.0693626	1
ENSMUSG00000023832	Acat2	83.28	61.27	1.36	0.0046553	81.62	61.27	1.33	0.0204849	1	1	1	0.00097822	0.0693626	1
ENSMUSG00000046623	Gjb4	0.65	0.32	2.04	0.0283313	1.05	0.32	3.31	0.0033795	1	1	1	0.000981758	0.0693626	1
ENSMUSG00000070509	Rgma	44.65	63.18	0.71	0.0205954	39.91	63.18	0.63	0.0045986	-1	-1	1	0.000972169	0.0693626	1
ENSMUSG00000015476	Prrt1	5.83	7.74	0.75	0.0060606	5.73	7.74	0.74	0.0160324	-1	-1	1	0.000994891	0.0697015	1
ENSMUSG00000025921	Rdh10	36.62	44.08	0.83	0.0197323	35.12	44.08	0.8	0.004974	-1	-1	1	0.00100396	0.069959	1
ENSMUSG00000081807	Gm14849	26.51	20.78	1.28	0.0267754	29.14	20.78	1.4	0.0037406	1	1	1	0.00102247	0.0708676	1
ENSMUSG00000058567	Gm10043	8.35	5.64	1.48	0.0097291	8.85	5.64	1.57	0.0104669	1	1	1	0.0010379	0.0713447	1
ENSMUSG00000038150	Ormdl3	24.81	18.69	1.33	0.0028796	24.95	18.69	1.33	0.0354567	1	1	1	0.00104036	0.0713447	1
ENSMUSG00000027882	Stxbp3a	25.94	21.43	1.21	0.0247103	28.22	21.43	1.32	0.0042011	1	1	1	0.00105606	0.0718126	1
ENSMUSG00000057335	Cep170	3.06	5.29	0.58	0.0129829	3.06	5.29	0.58	0.0080145	-1	-1	1	0.00105827	0.0718126	1
ENSMUSG00000040852	Plekhh2	4.55	6.1	0.75	0.0098845	4.24	6.1	0.7	0.0106158	-1	-1	1	0.00106634	0.0719834	1
ENSMUSG00000050824	Sstr5	0.94	0.48	1.94	0.008544	0.92	0.48	1.9	0.0126728	1	1	1	0.00109693	0.0726492	1
ENSMUSG00000028976	Slc2a5	135.81	73.35	1.85	0.0109707	137.79	73.35	1.88	0.0098865	1	1	1	0.00109862	0.0726492	1
ENSMUSG00000002900	Lamb1	74.98	100.57	0.75	0.0136196	74.36	100.57	0.74	0.0081184	-1	-1	1	0.00111784	0.0734955	1
ENSMUSG00000000359	Rem1	1.97	3.28	0.6	0.0242613	2.2	3.28	0.67	0.0048417	-1	-1	1	0.00118046	0.076119	1
ENSMUSG00000016763	Scube1	5.22	6.53	0.8	0.0365986	4.43	6.53	0.68	0.0032935	-1	-1	1	0.00120821	0.0771412	1
ENSMUSG00000024678	Ms4a4d	3.87	5.93	0.65	0.0090174	4.2	5.93	0.71	0.0135988	-1	-1	1	0.00122704	0.0775789	1
ENSMUSG00000048534	Amica1	28.12	22.77	1.23	0.0397351	31.06	22.77	1.36	0.0031634	1	1	1	0.00125467	0.0789407	1
ENSMUSG00000016308	Ube2a	58.98	51.63	1.14	0.0146498	65.32	51.63	1.27	0.0087319	1	1	1	0.00127461	0.0794244	1
ENSMUSG00000085379	2310058D17Rik	1.42	1.99	0.71	0.0196869	1.07	1.99	0.54	0.0065573	-1	-1	1	0.00128512	0.0796957	1
ENSMUSG00000001630	Stk38l	21.13	27.57	0.77	0.0148583	21.68	27.57	0.79	0.0095502	-1	-1	1	0.00139919	0.0851402	1
ENSMUSG00000030606	Hapln3	0.2	0.49	0.41	0.0048062	0.2	0.49	0.41	0.0302548	-1	-1	1	0.00143025	0.0862209	1
ENSMUSG00000005107	Slc2a9	47.81	34.62	1.38	0.0157474	49	34.62	1.42	0.0100743	1	1	1	0.0015466	0.0909543	1
ENSMUSG00000029163	Emilin1	5.9	8.77	0.67	0.0309144	5.6	8.77	0.64	0.0050744	-1	-1	1	0.00153108	0.0909543	1
ENSMUSG00000072949	Acot1	4.48	6.82	0.66	0.0207002	4.17	6.82	0.61	0.0077263	-1	-1	1	0.00155789	0.0909543	1
ENSMUSG00000027204	Fbn1	19.34	24.55	0.79	0.0422935	16.65	24.55	0.68	0.0038047	-1	-1	1	0.00156644	0.0910432	1
ENSMUSG00000021996	Esd	162.91	142.73	1.14	0.0102347	164.18	142.73	1.15	0.0158991	1	1	1	0.00158223	0.0915502	1
ENSMUSG00000037242	Clic4	36.04	45.97	0.78	0.0182016	33.72	45.97	0.73	0.0089952	-1	-1	1	0.00159099	0.0916479	1
ENSMUSG00000039738	Slx4	3.3	2.27	1.45	0.0131026	3.19	2.27	1.4	0.0127069	1	1	1	0.00161508	0.0919445	1
ENSMUSG00000030674	Qprt	8.89	6.29	1.41	0.0154712	8.37	6.29	1.33	0.0108834	1	1	1	0.00163148	0.0923353	1
ENSMUSG00000001666	Ddt	63.82	54.8	1.16	0.0045978	61.45	54.8	1.12	0.0367986	1	1	1	0.00163854	0.0923353	1
ENSMUSG00000035783	Acta2	1056.39	1481.47	0.71	0.0365709	888.54	1481.47	0.6	0.0047376	-1	-1	1	0.0016738	0.0932774	1
ENSMUSG00000081769	Gm12216	11.94	15.3	0.78	0.0203824	11.22	15.3	0.73	0.0085549	-1	-1	1	0.00168342	0.0932774	1
ENSMUSG00000048126	Col6a3	123.19	186.58	0.66	0.0102998	122.01	186.58	0.65	0.0169364	-1	-1	1	0.00168404	0.0932774	1
ENSMUSG00000025927	Tfap2b	0.53	0.29	1.81	0.0357256	0.69	0.29	2.37	0.0049302	1	1	1	0.00169869	0.093688	1
ENSMUSG00000032372	Plscr2	11.41	8.32	1.37	0.0238143	11.88	8.32	1.43	0.0075339	1	1	1	0.00172701	0.0944855	1
ENSMUSG00000007877	Tcap	7.36	4.8	1.54	0.019899	7.6	4.8	1.59	0.009051	1	1	1	0.00173297	0.0944855	1
ENSMUSG00000006517	Mvd	208.08	148.15	1.4	0.0247404	222.15	148.15	1.5	0.0073236	1	1	1	0.00174231	0.0944855	1
ENSMUSG00000021876	Rnase4	93.76	134.18	0.7	0.0082288	103.22	134.18	0.77	0.0219719	-1	-1	1	0.00173898	0.0944855	1
ENSMUSG00000062110	Scfd2	5.93	4.38	1.35	0.0372407	6	4.38	1.37	0.0050549	1	1	1	0.00180299	0.096821	1
ENSMUSG00000042532	Golga7b	2.52	1.58	1.59	0.0047263	2.33	1.58	1.47	0.0399481	1	1	1	0.00180778	0.096821	1
ENSMUSG00000044792	Isca1	14.16	11.58	1.22	0.0181789	15.01	11.58	1.3	0.0105676	1	1	1	0.00183606	0.0975293	1
ENSMUSG00000016458	Wt1	1.26	0.51	2.47	0.0061755	1	0.51	1.96	0.032128	1	1	1	0.00188986	0.0975875	1
ENSMUSG00000048612	Myof	38.65	47.88	0.81	0.0278399	35.46	47.88	0.74	0.0069388	-1	-1	1	0.0018452	0.0975875	1
ENSMUSG00000027933	Ints3	56.44	63.58	0.89	0.018815	53.45	63.58	0.84	0.0104092	-1	-1	1	0.00186804	0.0975875	1
ENSMUSG00000066705	Fxyd6	29.29	37.46	0.78	0.0174288	27.49	37.46	0.73	0.0113603	-1	-1	1	0.00188636	0.0975875	1
ENSMUSG00000015092	Edf1	387.34	312.63	1.24	0.0041946	398.85	312.63	1.28	0.0476493	1	1	1	0.00190233	0.0976496	1
ENSMUSG00000037151	Lrrc20	6.69	5.27	1.27	0.0327207	7.82	5.27	1.48	0.0061831	1	1	1	0.00192315	0.0981334	1

## Sheet: Supplementary Data 8
Supplementary Data 8: Genes differentially expressed in liver between both L. gasseri and L. johnsonii groups compared to the WD group. The statistical significance cutoffs: same (Lacto/WD) fold change direction for both microbes, p-value per microbe < 5%, Fisher's p-value of 5%, FDR of 10%.
UniqueID	Gene Symbol	LG	HFHS	Fold-change (LG/WD)	Parametric p-value	LJ	HFHS	Fold-change (LJ/WD)	Parametric p-value	Dir in LG	Dir in LJ	consis dir	fisher	FDR	5% IP, 5% fisher, 10% FDR
ENSMUSG00000037145	2210407C18Rik	1.43	0.94	1.52	1e-07	9.05	0.94	9.59	1e-07	1	1	1	3.32401e-13	5.77436e-10	1
ENSMUSG00000021311	Mtr	0.94	0.95	0.99	1e-07	0.94	0.95	0.98	1e-07	-1	-1	1	3.32401e-13	5.77436e-10	1
ENSMUSG00000026809	1700026L06Rik	0.94	0.95	0.99	1e-07	0.94	0.95	0.99	1e-07	-1	-1	1	3.32401e-13	5.77436e-10	1
ENSMUSG00000046556	Zfp319	0.94	0.95	0.99	1e-07	0.94	0.95	0.99	1e-07	-1	-1	1	3.32401e-13	5.77436e-10	1
ENSMUSG00000074203	G430095P16Rik	0.94	0.95	0.98	1e-07	0.94	0.95	0.98	1e-07	-1	-1	1	3.32401e-13	5.77436e-10	1
ENSMUSG00000074210	E130208F15Rik	0.94	0.94	0.99	1e-07	0.94	0.94	0.99	1e-07	-1	-1	1	3.32401e-13	5.77436e-10	1
ENSMUSG00000078863	Gm14325	0.99	2.23	0.44	0.0004971	0.94	2.23	0.42	1e-07	-1	-1	1	1.22907e-09	1.83009e-06	1
ENSMUSG00000050232	Cxcr3	0.94	2.15	0.44	1e-07	1	2.15	0.46	0.0048617	-1	-1	1	1.09118e-08	1.42167e-05	1
ENSMUSG00000062638	Btnl3	1.99	0.95	2.1	0.000217	9.29	0.95	9.82	3.51e-05	1	1	1	1.49995e-07	0.000140559	1
ENSMUSG00000030555	Ttc23	49.47	31.29	1.58	0.0024931	60.53	31.29	1.93	3.2e-06	1	1	1	1.56739e-07	0.000140559	1
ENSMUSG00000028088	Fmo5	615.36	443.76	1.39	0.0006819	639.75	443.76	1.44	1.21e-05	1	1	1	1.61826e-07	0.000140559	1
ENSMUSG00000055660	Mettl4	3.88	1.23	3.16	9.93e-05	3.26	1.23	2.64	0.000219	1	1	1	4.05441e-07	0.000204319	1
ENSMUSG00000015672	Mrpl32	21.31	9.6	2.22	9.68e-05	16.35	9.6	1.7	0.000278	1	1	1	4.95979e-07	0.000204319	1
ENSMUSG00000033918	Parl	38.71	26.7	1.45	0.0002359	44.92	26.7	1.68	0.0001535	1	1	1	6.56641e-07	0.000204319	1
ENSMUSG00000033454	Zbtb1	12.34	6.31	1.96	0.0002963	12.65	6.31	2.01	0.0001535	1	1	1	8.14399e-07	0.000207036	1
ENSMUSG00000073676	Hspe1	359.32	276.54	1.3	9.02e-05	349.56	276.54	1.26	0.0007951	1	1	1	1.25152e-06	0.000266216	1
ENSMUSG00000020183	Cpm	4.6	1.52	3.03	0.0004467	6.71	1.52	4.42	0.0001761	1	1	1	1.36545e-06	0.000283673	1
ENSMUSG00000030747	Dgat2	571.08	396.74	1.44	0.0008308	583.43	396.74	1.47	0.0001139	1	1	1	1.62508e-06	0.000319589	1
ENSMUSG00000026000	Lancl1	15.22	7.07	2.15	0.0002455	14.87	7.07	2.1	0.0005819	1	1	1	2.39448e-06	0.000445673	1
ENSMUSG00000028261	Ndufaf4	81.73	46.7	1.75	5.83e-05	70.4	46.7	1.51	0.0030327	1	1	1	2.92583e-06	0.000535016	1
ENSMUSG00000002908	Kcnn1	5.54	1.73	3.21	6.01e-05	5.75	1.73	3.33	0.0037516	1	1	1	3.67632e-06	0.00066066	1
ENSMUSG00000030990	Pgap2	25.3	12.95	1.95	0.0010871	26.57	12.95	2.05	0.0002205	1	1	1	3.89374e-06	0.000687872	1
ENSMUSG00000066148	Prpf4	13.61	8.56	1.59	0.001579	16.83	8.56	1.97	0.000168	1	1	1	4.28216e-06	0.000743883	1
ENSMUSG00000062115	Rai1	4.46	1.61	2.77	0.0035358	6.6	1.61	4.1	8.2e-05	1	1	1	4.65451e-06	0.000795311	1
ENSMUSG00000020038	Cry1	18.62	8.22	2.26	0.0019828	25.84	8.22	3.14	0.0001546	1	1	1	4.90401e-06	0.000824427	1
ENSMUSG00000010936	Vac14	6.96	2.15	3.23	0.0005883	7.26	2.15	3.37	0.0006554	1	1	1	6.0799e-06	0.00100012	1
ENSMUSG00000027962	Vcam1	46.4	33.68	1.38	0.0080685	60.31	33.68	1.79	4.83e-05	1	1	1	6.14098e-06	0.00100012	1
ENSMUSG00000035686	Thrsp	2015.8	772.28	2.61	0.0046097	3158.82	772.28	4.09	9.59e-05	1	1	1	6.91035e-06	0.0011081	1
ENSMUSG00000090523	Gypc	4.57	1.48	3.09	0.0004085	4.77	1.48	3.23	0.0012057	1	1	1	7.64587e-06	0.00120747	1
ENSMUSG00000063428	Ddo	19.63	12.61	1.56	0.0154896	25.22	12.61	2	3.41e-05	1	1	1	8.16263e-06	0.00126984	1
ENSMUSG00000040706	Agmat	177.54	121.7	1.46	1.81e-05	146.56	121.7	1.2	0.0303156	1	1	1	8.45878e-06	0.00129656	1
ENSMUSG00000037904	Ankrd9	12.18	7.71	1.58	0.0001331	16.71	7.71	2.17	0.0042725	1	1	1	8.74612e-06	0.00132117	1
ENSMUSG00000025968	Ndufs1	124.12	92.24	1.35	0.0001014	114.44	92.24	1.24	0.0058416	1	1	1	9.08599e-06	0.0013529	1
ENSMUSG00000023939	Mrpl14	163.24	122.91	1.33	0.0003019	165.18	122.91	1.34	0.0020043	1	1	1	9.26882e-06	0.00136069	1
ENSMUSG00000029775	Klhdc10	37.09	24.93	1.49	0.0015581	41.87	24.93	1.68	0.0004116	1	1	1	9.78629e-06	0.0014167	1
ENSMUSG00000032788	Pdxk	97.9	58.41	1.68	0.0011254	119.55	58.41	2.05	0.0006522	1	1	1	1.11014e-05	0.00158507	1
ENSMUSG00000092486	2610524H06Rik	1.16	0.95	1.23	0.0300992	1.84	0.95	1.95	2.55e-05	1	1	1	1.15744e-05	0.00163027	1
ENSMUSG00000022792	Yars2	11.97	4.91	2.44	0.0016441	11.36	4.91	2.31	0.0005128	1	1	1	1.26348e-05	0.0017559	1
ENSMUSG00000041346	Wrap53	17.49	12.09	1.45	0.0021167	24.4	12.09	2.02	0.0004114	1	1	1	1.3022e-05	0.0017859	1
ENSMUSG00000038594	Gm9766	2.31	1.09	2.12	0.0037448	2.98	1.09	2.73	0.000284	1	1	1	1.56911e-05	0.00209534	1
ENSMUSG00000032526	Deb1	58.88	29.69	1.98	0.000186	54.12	29.69	1.82	0.0057557	1	1	1	1.57879e-05	0.00209534	1
ENSMUSG00000051435	Fhad1	8.91	3.03	2.94	0.0010543	9.89	3.03	3.26	0.0010353	1	1	1	1.60758e-05	0.00209534	1
ENSMUSG00000026519	Tmem63a	69.02	48.74	1.42	0.0041395	92.98	48.74	1.91	0.0002638	1	1	1	1.60824e-05	0.00209534	1
ENSMUSG00000074794	Arrdc3	96.24	176.99	0.54	0.0158274	54.34	176.99	0.31	7.06e-05	-1	-1	1	1.6431e-05	0.00211432	1
ENSMUSG00000057068	Fam47e	47	21.7	2.17	0.0003591	40.18	21.7	1.85	0.0034148	1	1	1	1.79175e-05	0.00227749	1
ENSMUSG00000032114	Slc37a4	211.93	165.38	1.28	0.0034276	220.66	165.38	1.33	0.0003681	1	1	1	1.83994e-05	0.00231057	1
ENSMUSG00000026839	Upp2	2940.27	2072.3	1.42	0.005183	3996.31	2072.3	1.93	0.0002594	1	1	1	1.9521e-05	0.00242223	1
ENSMUSG00000028229	Fam82b	41.37	22.67	1.82	0.0011272	44.34	22.67	1.96	0.0012483	1	1	1	2.03661e-05	0.00249736	1
ENSMUSG00000039201	Tbc1d25	5.83	2.03	2.87	0.0028448	7.64	2.03	3.75	0.0005051	1	1	1	2.07677e-05	0.00249834	1
ENSMUSG00000056665	4930572J05Rik	2.67	1.17	2.27	0.0028036	3.2	1.17	2.72	0.0005148	1	1	1	2.08535e-05	0.00249834	1
ENSMUSG00000045503	Sys1	58.77	43.17	1.36	0.0013368	56.42	43.17	1.31	0.0011205	1	1	1	2.15867e-05	0.00254766	1
ENSMUSG00000036450	Hif1an	40.23	28.45	1.41	0.0015033	46.98	28.45	1.65	0.0010047	1	1	1	2.1754e-05	0.00254766	1
ENSMUSG00000001100	Poldip2	88.82	61.38	1.45	0.0004543	85.46	61.38	1.39	0.0034812	1	1	1	2.27059e-05	0.0026296	1
ENSMUSG00000049971	Glt1d1	19.31	11.82	1.63	0.0077161	27.67	11.82	2.34	0.0002105	1	1	1	2.32761e-05	0.00266601	1
ENSMUSG00000067480	Gm14403	16.26	10.06	1.62	0.0324489	29.05	10.06	2.89	5.32e-05	1	1	1	2.46332e-05	0.00279078	1
ENSMUSG00000025240	Sacm1l	85.51	64.76	1.32	0.0002831	82.9	64.76	1.28	0.0062985	1	1	1	2.53863e-05	0.00284518	1
ENSMUSG00000054612	Mgmt	23.58	15.89	1.48	0.007644	36.18	15.89	2.28	0.0002577	1	1	1	2.7849e-05	0.00307345	1
ENSMUSG00000024601	Isoc1	53.51	32.56	1.64	4.77e-05	41.77	32.56	1.28	0.0415583	1	1	1	2.80128e-05	0.00307345	1
ENSMUSG00000048756	Foxo3	101.46	66.99	1.51	0.001771	108.49	66.99	1.62	0.0011779	1	1	1	2.93722e-05	0.00318902	1
ENSMUSG00000038084	Opa1	72.47	54.22	1.34	0.0005809	73.21	54.22	1.35	0.0036356	1	1	1	2.97103e-05	0.00319248	1
ENSMUSG00000003526	Prodh	76.94	56.3	1.37	0.0085927	93.39	56.3	1.66	0.0002555	1	1	1	3.08e-05	0.0032758	1
ENSMUSG00000038079	Als2cr4	5.77	2.19	2.64	0.0009687	5.3	2.19	2.43	0.0023692	1	1	1	3.20956e-05	0.00337912	1
ENSMUSG00000026858	Fam73b	43.44	28.47	1.53	0.0124322	59.99	28.47	2.11	0.0002087	1	1	1	3.59665e-05	0.00374879	1
ENSMUSG00000006442	Srm	33.95	16.17	2.1	0.0008122	35.65	16.17	2.2	0.0034054	1	1	1	3.81639e-05	0.00393844	1
ENSMUSG00000032766	Gng11	12.33	7.15	1.72	0.0016169	13.95	7.15	1.95	0.0017334	1	1	1	3.86355e-05	0.00394802	1
ENSMUSG00000056313	1810011O10Rik	47.06	25.71	1.83	0.0148569	88.95	25.71	3.46	0.0001941	1	1	1	3.96697e-05	0.00401434	1
ENSMUSG00000029185	Fam114a1	31.37	16.81	1.87	0.0001465	24.11	16.81	1.43	0.0201381	1	1	1	4.05174e-05	0.0040607	1
ENSMUSG00000048218	Amigo2	12.13	6.78	1.79	0.0039991	16.73	6.78	2.47	0.0007686	1	1	1	4.20871e-05	0.00417785	1
ENSMUSG00000035042	Ccl5	3.84	1.55	2.48	0.0006814	4.34	1.55	2.8	0.0047036	1	1	1	4.37512e-05	0.00430206	1
ENSMUSG00000045211	Nudt18	16.7	9.81	1.7	0.0003792	17.08	9.81	1.74	0.0086476	1	1	1	4.46883e-05	0.00431955	1
ENSMUSG00000046794	Ppp1r3b	499.86	214.99	2.32	0.0048662	634.67	214.99	2.95	0.000675	1	1	1	4.47579e-05	0.00431955	1
ENSMUSG00000028240	Cyp7a1	172.72	83.93	2.06	0.0014373	175.85	83.93	2.1	0.002338	1	1	1	4.57131e-05	0.00437126	1
ENSMUSG00000063888	Rpl7l1	62.81	37.58	1.67	0.0009174	61.36	37.58	1.63	0.0040907	1	1	1	5.06367e-05	0.00479806	1
ENSMUSG00000022706	Mrpl40	24.64	14.84	1.66	0.0018608	26.33	14.84	1.77	0.0020464	1	1	1	5.1325e-05	0.00480252	1
ENSMUSG00000038954	Supt3h	13.23	7.96	1.66	0.004209	18.68	7.96	2.35	0.0009631	1	1	1	5.43838e-05	0.0050163	1
ENSMUSG00000032010	Usp2	87.4	39.78	2.2	0.001901	114.92	39.78	2.89	0.0023918	1	1	1	6.04775e-05	0.00550173	1
ENSMUSG00000046718	Bst2	36.34	19.76	1.84	0.0010023	32.95	19.76	1.67	0.0045546	1	1	1	6.07022e-05	0.00550173	1
ENSMUSG00000074211	Sdhaf1	43.45	30.51	1.42	0.0025991	46.79	30.51	1.53	0.0017866	1	1	1	6.16665e-05	0.00554095	1
ENSMUSG00000053137	Mapk11	2.72	1.3	2.09	0.0099405	4.15	1.3	3.19	0.000474	1	1	1	6.25041e-05	0.00556821	1
ENSMUSG00000021764	Ndufs4	126.18	92.37	1.37	0.0043977	134.73	92.37	1.46	0.0010919	1	1	1	6.36077e-05	0.00557941	1
ENSMUSG00000016541	Atxn10	89.67	68.08	1.32	0.0017088	91.87	68.08	1.35	0.0028145	1	1	1	6.37004e-05	0.00557941	1
ENSMUSG00000008690	Ncaph2	23.58	17.14	1.38	0.0013891	29.13	17.14	1.7	0.003501	1	1	1	6.43592e-05	0.00559013	1
ENSMUSG00000030872	Gga2	34.45	23.84	1.44	0.0064033	47.9	23.84	2.01	0.0007866	1	1	1	6.64798e-05	0.0057266	1
ENSMUSG00000014606	Slc25a11	124.3	88.86	1.4	0.0013348	126.61	88.86	1.42	0.0038297	1	1	1	6.73948e-05	0.00575784	1
ENSMUSG00000058921	Slc10a5	8.42	3.23	2.61	0.0016134	9.37	3.23	2.9	0.0032525	1	1	1	6.90464e-05	0.00585098	1
ENSMUSG00000031059	Ndufb11	231.51	186.17	1.24	0.0006394	226.55	186.17	1.22	0.0084483	1	1	1	7.09196e-05	0.00596125	1
ENSMUSG00000025218	Poll	15.97	9.8	1.63	0.0231504	21.48	9.8	2.19	0.0002372	1	1	1	7.20035e-05	0.00598085	1
ENSMUSG00000026411	Tmem9	37.11	24.47	1.52	0.0024938	37.71	24.47	1.54	0.0022118	1	1	1	7.23004e-05	0.00598085	1
ENSMUSG00000033157	Abhd10	7.86	2.88	2.73	0.002323	8	2.88	2.78	0.0024742	1	1	1	7.51019e-05	0.00616368	1
ENSMUSG00000029020	Mfn2	103.2	75.6	1.37	0.0044873	108.35	75.6	1.43	0.0012921	1	1	1	7.57108e-05	0.00616511	1
ENSMUSG00000020268	Lyrm7	2.41	1.04	2.31	0.0028056	2.52	1.04	2.41	0.002154	1	1	1	7.86625e-05	0.00635581	1
ENSMUSG00000050234	Gja4	10.71	4.33	2.47	0.0006751	10.6	4.33	2.45	0.0092888	1	1	1	8.13933e-05	0.00652586	1
ENSMUSG00000041958	Pigs	32.64	18.05	1.81	0.0055506	37.71	18.05	2.09	0.0011463	1	1	1	8.24922e-05	0.00656348	1
ENSMUSG00000039244	E130309D02Rik	17.4	7.14	2.44	0.0077539	21.04	7.14	2.95	0.0008286	1	1	1	8.32365e-05	0.00657253	1
ENSMUSG00000003477	Inmt	547.5	396.18	1.38	0.002465	577.57	396.18	1.46	0.0026508	1	1	1	8.45428e-05	0.00662549	1
ENSMUSG00000031781	Ciapin1	60.89	37.46	1.63	0.0013615	62.33	37.46	1.66	0.0049204	1	1	1	8.65094e-05	0.00672901	1
ENSMUSG00000030004	Nat8	64.73	35.66	1.82	0.0048748	77.48	35.66	2.17	0.0014502	1	1	1	9.0911e-05	0.007019	1
ENSMUSG00000035754	Wdr18	48.27	35.91	1.34	0.0023137	50.37	35.91	1.4	0.0031683	1	1	1	9.40024e-05	0.00720432	1
ENSMUSG00000013622	0610007C21Rik	160.97	127.33	1.26	0.0122412	194.36	127.33	1.53	0.0006345	1	1	1	9.91511e-05	0.00754345	1
ENSMUSG00000041684	Bivm	14.67	6.1	2.41	0.0018182	13.44	6.1	2.2	0.004449	1	1	1	0.000102935	0.00776506	1
ENSMUSG00000005882	Uqcc	57.81	36.53	1.58	0.0026007	62.84	36.53	1.72	0.0031307	1	1	1	0.000103554	0.00776506	1
ENSMUSG00000029131	Dnajb6	352.61	263.93	1.34	0.009235	401.08	263.93	1.52	0.000895	1	1	1	0.000104998	0.0078171	1
ENSMUSG00000063052	Lrrc40	61.47	39.22	1.57	0.0047422	74.01	39.22	1.89	0.0017726	1	1	1	0.000106644	0.00788334	1
ENSMUSG00000022545	Ercc4	8.85	4.14	2.14	0.0004248	8.52	4.14	2.06	0.0221939	1	1	1	0.000118527	0.00870005	1
ENSMUSG00000004788	Eif2b2	44.19	29.65	1.49	0.0071776	50.95	29.65	1.72	0.0014158	1	1	1	0.000126994	0.00919207	1
ENSMUSG00000055128	Cgrrf1	49.46	33.14	1.49	0.0026997	53.96	33.14	1.63	0.0038193	1	1	1	0.000128705	0.00925167	1
ENSMUSG00000032311	Nrg4	14.67	5.95	2.46	0.0056832	18.25	5.95	3.07	0.0019296	1	1	1	0.000136209	0.00972402	1
ENSMUSG00000051041	Olfml1	32.53	20.19	1.61	0.001491	34.71	20.19	1.72	0.0075969	1	1	1	0.000140322	0.00979171	1
ENSMUSG00000008036	Ap2s1	27.72	19.94	1.39	0.0172712	37.09	19.94	1.86	0.000656	1	1	1	0.000140356	0.00979171	1
ENSMUSG00000030674	Qprt	255.89	191.25	1.34	0.003165	260.02	191.25	1.36	0.003595	1	1	1	0.000140905	0.00979171	1
ENSMUSG00000024654	Asrgl1	10.99	4.01	2.74	0.0055359	13.4	4.01	3.34	0.0020555	1	1	1	0.000140915	0.00979171	1
ENSMUSG00000041237	Pklr	2.98	1.31	2.27	0.0226707	4.26	1.31	3.24	0.0005318	1	1	1	0.000148605	0.0101318	1
ENSMUSG00000022270	Fam134b	33.5	48.12	0.7	0.0373697	27.77	48.12	0.58	0.0003272	-1	-1	1	0.000150541	0.0101889	1
ENSMUSG00000032870	Smap2	35.61	26.12	1.36	0.0114892	38.18	26.12	1.46	0.0010779	1	1	1	0.000152314	0.0102424	1
ENSMUSG00000020150	Gamt	262.35	198	1.33	0.0010814	251.62	198	1.27	0.011661	1	1	1	0.000154866	0.0103056	1
ENSMUSG00000022972	1110004E09Rik	17.76	7.23	2.46	0.0022045	14.73	7.23	2.04	0.0057349	1	1	1	0.000155231	0.0103056	1
ENSMUSG00000051232	Tmem199	21.71	10.01	2.17	0.0020692	19.39	10.01	1.94	0.0062492	1	1	1	0.000158479	0.0104009	1
ENSMUSG00000020516	Rps6kb1	48.38	27.91	1.73	0.0004602	43.23	27.91	1.55	0.0281338	1	1	1	0.000158663	0.0104009	1
ENSMUSG00000038507	Parp12	28.89	17.37	1.66	0.0003902	25.87	17.37	1.49	0.0336913	1	1	1	0.000160903	0.0104818	1
ENSMUSG00000024869	Nudt8	18.15	11.23	1.62	0.0037774	18.82	11.23	1.68	0.0035222	1	1	1	0.000162682	0.0105159	1
ENSMUSG00000003458	Ncstn	10.71	4.84	2.21	0.0042293	11.07	4.84	2.29	0.0031619	1	1	1	0.000163444	0.0105159	1
ENSMUSG00000033191	Tie1	6.22	1.85	3.37	0.0009935	4.75	1.85	2.57	0.0136067	1	1	1	0.000165078	0.0105559	1
ENSMUSG00000034175	Rhbdd3	59.23	46.86	1.26	0.0216585	70.62	46.86	1.51	0.000656	1	1	1	0.000172793	0.0109756	1
ENSMUSG00000028772	Zcchc17	22.9	16.53	1.39	0.0046427	24.74	16.53	1.5	0.0030787	1	1	1	0.000173747	0.0109756	1
ENSMUSG00000022721	Trmt2a	30.62	19.48	1.57	0.0067146	38.36	19.48	1.97	0.0022554	1	1	1	0.000183212	0.0114348	1
ENSMUSG00000086010	Gm15318	11.94	4.27	2.8	0.0024572	11.63	4.27	2.73	0.0066765	1	1	1	0.00019716	0.0121224	1
ENSMUSG00000017210	Med24	4.96	1.58	3.14	0.0015023	3.47	1.58	2.2	0.0109849	1	1	1	0.000198229	0.0121224	1
ENSMUSG00000051506	Wdfy4	2.59	1.23	2.12	0.0034762	3.45	1.23	2.82	0.0047907	1	1	1	0.000199889	0.0121224	1
ENSMUSG00000023122	Sult1c2	4.18	1.86	2.24	0.0239506	5.09	1.86	2.74	0.0007124	1	1	1	0.000204384	0.0122596	1
ENSMUSG00000039157	Fam102a	47.75	35.03	1.36	0.0026211	59.93	35.03	1.71	0.0065192	1	1	1	0.00020466	0.0122596	1
ENSMUSG00000021816	Ppp3cb	34.43	27.55	1.25	0.0470417	38.08	27.55	1.38	0.0003786	1	1	1	0.000212576	0.0125913	1
ENSMUSG00000090919	Pabpc4l	3.29	0.94	3.49	0.0013356	2.4	0.94	2.55	0.0133374	1	1	1	0.000212613	0.0125913	1
ENSMUSG00000036850	Mrpl41	25.57	15.99	1.6	0.0047162	27.95	15.99	1.75	0.003837	1	1	1	0.000215702	0.012702	1
ENSMUSG00000021967	Mrp63	62.35	40.23	1.55	0.0018083	60.26	40.23	1.5	0.0100817	1	1	1	0.000217172	0.0127168	1
ENSMUSG00000028959	Fastk	46.97	29.22	1.61	0.005231	44.19	29.22	1.51	0.0036497	1	1	1	0.000226546	0.0131183	1
ENSMUSG00000018387	Shroom1	43.94	31.1	1.41	0.0040811	52.14	31.1	1.68	0.0047095	1	1	1	0.00022794	0.0131261	1
ENSMUSG00000061650	Med9	6.18	3.58	1.73	0.0203258	8.01	3.58	2.24	0.0009787	1	1	1	0.000235236	0.0134077	1
ENSMUSG00000018845	Unc45b	4.5	1.85	2.43	0.0306423	6.65	1.85	3.59	0.0006497	1	1	1	0.000235403	0.0134077	1
ENSMUSG00000041241	Mul1	105.78	92.32	1.15	0.0456874	140.73	92.32	1.52	0.0004668	1	1	1	0.000250709	0.0142019	1
ENSMUSG00000039450	Dcxr	112.39	87.08	1.29	0.0077786	137.92	87.08	1.58	0.0028141	1	1	1	0.000256756	0.0144519	1
ENSMUSG00000003464	Pex19	177.49	128.23	1.38	0.0035026	179.99	128.23	1.4	0.0062859	1	1	1	0.000258121	0.0144519	1
ENSMUSG00000009614	Sardh	841.96	613.45	1.37	0.0161866	1011.82	613.45	1.65	0.0013669	1	1	1	0.000259283	0.0144519	1
ENSMUSG00000062929	Cfl2	45.49	30.33	1.5	0.0007113	39.28	30.33	1.3	0.0314807	1	1	1	0.000262141	0.0145335	1
ENSMUSG00000025545	Clybl	24.68	17.01	1.45	0.0260394	32.14	17.01	1.89	0.0008719	1	1	1	0.000265475	0.0146404	1
ENSMUSG00000059734	Ndufs8	104.92	83.66	1.25	0.0042371	107.58	83.66	1.29	0.0055377	1	1	1	0.000273589	0.0150085	1
ENSMUSG00000054814	Usp46	16.12	5.88	2.74	0.0023875	13.05	5.88	2.22	0.0101126	1	1	1	0.000280829	0.0152452	1
ENSMUSG00000042642	Flad1	16.18	8.53	1.9	0.0024794	16.42	8.53	1.93	0.0098336	1	1	1	0.000283353	0.0152584	1
ENSMUSG00000028838	Extl1	28.41	15.51	1.83	0.0045239	34.31	15.51	2.21	0.0054029	1	1	1	0.000283999	0.0152584	1
ENSMUSG00000039601	Rcan2	13.25	6.95	1.91	0.0019701	17.54	6.95	2.52	0.012721	1	1	1	0.000290569	0.0155313	1
ENSMUSG00000041779	Tram2	29.52	22	1.34	0.020855	38.94	22	1.77	0.0012378	1	1	1	0.000298532	0.0158755	1
ENSMUSG00000015092	Edf1	294.4	222.85	1.32	0.0080998	338.45	222.85	1.52	0.0032995	1	1	1	0.00030814	0.0162209	1
ENSMUSG00000079677	Fdx1l	33.94	20.19	1.68	0.0036465	32.66	20.19	1.62	0.0074784	1	1	1	0.00031387	0.0164395	1
ENSMUSG00000035595	1600002K03Rik	14.26	7.46	1.91	0.0164511	21.78	7.46	2.92	0.0016712	1	1	1	0.000316214	0.0164795	1
ENSMUSG00000024371	C2	126.96	87.29	1.45	0.0028883	117.54	87.29	1.35	0.0096548	1	1	1	0.000320337	0.0166113	1
ENSMUSG00000023008	Fmnl3	4.13	1.49	2.76	0.0111326	5.11	1.49	3.42	0.0025656	1	1	1	0.000327416	0.0168111	1
ENSMUSG00000079495	Gm11128	6.7	2.47	2.71	0.0064309	8.03	2.47	3.25	0.0044793	1	1	1	0.00032997	0.0168592	1
ENSMUSG00000040195	Tmem194	17.12	9.09	1.88	0.0088724	18.48	9.09	2.03	0.0032944	1	1	1	0.000334392	0.0170018	1
ENSMUSG00000024875	Yif1a	93.49	74.51	1.25	0.0088686	98.52	74.51	1.32	0.003352	1	1	1	0.000339591	0.0171168	1
ENSMUSG00000001158	Snrnp27	46.55	31.29	1.49	0.002087	45.4	31.29	1.45	0.0143122	1	1	1	0.000341071	0.0171168	1
ENSMUSG00000028051	Hcn3	15.27	7.87	1.94	0.0276026	22.01	7.87	2.8	0.0010839	1	1	1	0.00034158	0.0171168	1
ENSMUSG00000032840	2410131K14Rik	13.28	7.34	1.81	0.0050816	15.62	7.34	2.13	0.0059302	1	1	1	0.000343834	0.0171473	1
ENSMUSG00000010601	Apol7a	178.59	106.7	1.67	0.0021355	143.6	106.7	1.35	0.014688	1	1	1	0.000356627	0.0176744	1
ENSMUSG00000042564	4933432B09Rik	12.55	7.01	1.79	0.0261258	18.94	7.01	2.7	0.0012049	1	1	1	0.000357796	0.0176744	1
ENSMUSG00000046840	0610008F07Rik	9.32	4.65	2	0.0337023	16.01	4.65	3.44	0.0009393	1	1	1	0.000359637	0.0176816	1
ENSMUSG00000070814	6330408A02Rik	5.98	2.87	2.08	0.0166962	8.43	2.87	2.93	0.0019157	1	1	1	0.000363037	0.0177382	1
ENSMUSG00000032330	Cox7a2	682.62	572.8	1.19	0.0138425	758.38	572.8	1.32	0.0023187	1	1	1	0.000364192	0.0177382	1
ENSMUSG00000056204	Pgpep1	64.46	45.79	1.41	0.0128597	76.01	45.79	1.66	0.0025627	1	1	1	0.000373068	0.018023	1
ENSMUSG00000061286	Exosc5	86.23	53.28	1.62	0.0134787	102.63	53.28	1.93	0.0024743	1	1	1	0.00037714	0.0181149	1
ENSMUSG00000045917	6330416G13Rik	9.57	6.1	1.57	0.0341213	16.78	6.1	2.75	0.0009835	1	1	1	0.000379283	0.0181343	1
ENSMUSG00000028969	Cdk5	28.7	21.39	1.34	0.0115592	29.08	21.39	1.36	0.0029448	1	1	1	0.000384238	0.0182873	1
ENSMUSG00000021706	Zfyve16	4.17	1.68	2.48	0.0027959	3.51	1.68	2.09	0.0125727	1	1	1	0.000395665	0.0186902	1
ENSMUSG00000041415	Dicer1	41.55	28.57	1.45	0.0027049	43.11	28.57	1.51	0.0131761	1	1	1	0.000400667	0.0188115	1
ENSMUSG00000020832	Eral1	7.4	4.27	1.73	0.0341298	9.55	4.27	2.23	0.0010852	1	1	1	0.000414954	0.0192374	1
ENSMUSG00000022855	Senp2	29.48	18.24	1.62	0.0039918	31.08	18.24	1.7	0.0092863	1	1	1	0.000415275	0.0192374	1
ENSMUSG00000018727	Cpsf4l	20.73	11.17	1.86	0.0172074	27.05	11.17	2.42	0.0022289	1	1	1	0.000428358	0.0196686	1
ENSMUSG00000039156	Stim2	34.85	21.05	1.66	0.0013889	31.99	21.05	1.52	0.0284958	1	1	1	0.000440788	0.0199328	1
ENSMUSG00000020864	Ankrd40	29.41	20.04	1.47	0.0045187	30.26	20.04	1.51	0.0088039	1	1	1	0.000442859	0.0199328	1
ENSMUSG00000062381	Vps28	71.95	60.57	1.19	0.0131503	87.09	60.57	1.44	0.0030313	1	1	1	0.000443673	0.0199328	1
ENSMUSG00000048489	8430408G22Rik	131.76	235.79	0.56	0.0402055	89.61	235.79	0.38	0.0009831	-1	-1	1	0.000440263	0.0199328	1
ENSMUSG00000078652	Psme3	44.1	29.72	1.48	0.0043607	43.63	29.72	1.47	0.0091863	1	1	1	0.00044566	0.0199361	1
ENSMUSG00000031816	Mthfsd	10.44	5.11	2.04	0.0269119	14.77	5.11	2.89	0.0015143	1	1	1	0.00045268	0.0199927	1
ENSMUSG00000075704	Txnrd2	35.79	24.89	1.44	0.0058626	36.2	24.89	1.45	0.0070662	1	1	1	0.000459484	0.0202076	1
ENSMUSG00000034274	Thoc5	22.53	10.84	2.08	0.0058363	23.15	10.84	2.14	0.007264	1	1	1	0.000469247	0.0205503	1
ENSMUSG00000089889	0610040B10Rik	11.29	4.1	2.75	0.0065275	11.61	4.1	2.83	0.0066782	1	1	1	0.000481283	0.0209892	1
ENSMUSG00000044345	Marveld1	128.04	77.35	1.66	0.0165776	194.16	77.35	2.51	0.0027181	1	1	1	0.000495994	0.0214996	1
ENSMUSG00000017446	C1qtnf1	4.23	2.15	1.96	0.0490024	7.98	2.15	3.71	0.0009246	1	1	1	0.000498476	0.0214996	1
ENSMUSG00000003500	Impdh1	2.65	1.2	2.21	0.0012411	2.73	1.2	2.29	0.0365973	1	1	1	0.000499609	0.0214996	1
ENSMUSG00000030057	Cnbp	176.62	133.1	1.33	0.0091923	171.5	133.1	1.29	0.0049589	1	1	1	0.000501237	0.0214996	1
ENSMUSG00000030264	Thumpd3	11.63	7.05	1.65	0.0026516	10.45	7.05	1.48	0.0173164	1	1	1	0.000504559	0.0215533	1
ENSMUSG00000020440	Arf5	111.38	67.61	1.65	0.017909	147.1	67.61	2.18	0.0026272	1	1	1	0.000515876	0.0219468	1
ENSMUSG00000030123	Plxnd1	7.3	2.38	3.07	0.0081167	7.27	2.38	3.06	0.0059007	1	1	1	0.000524275	0.0222135	1
ENSMUSG00000027006	Dnajc10	40.42	27.15	1.49	0.0255469	52.7	27.15	1.94	0.0018994	1	1	1	0.000530533	0.0223876	1
ENSMUSG00000021072	Tmx1	130.37	96.66	1.35	0.010496	130.74	96.66	1.35	0.004708	1	1	1	0.000539379	0.0226691	1
ENSMUSG00000066637	Ttc32	10.84	5.49	1.97	0.0010343	7.93	5.49	1.44	0.0480776	1	1	1	0.000542467	0.0227074	1
ENSMUSG00000042148	Cox10	73.82	45.78	1.61	0.0075287	80.29	45.78	1.75	0.0066666	1	1	1	0.000547064	0.0227686	1
ENSMUSG00000001285	Myg1	14.74	8.13	1.81	0.0044169	15.29	8.13	1.88	0.0113916	1	1	1	0.000548299	0.0227686	1
ENSMUSG00000002105	Slc39a13	9.51	4.06	2.34	0.0046186	7.99	4.06	1.97	0.0111546	1	1	1	0.000560191	0.0230785	1
ENSMUSG00000028792	Ak2	467.55	387.8	1.21	0.0297931	523.95	387.8	1.35	0.001772	1	1	1	0.000572762	0.0234276	1
ENSMUSG00000032946	Rasgrp2	45.35	30.53	1.49	0.0072366	46.98	30.53	1.54	0.0073009	1	1	1	0.000573159	0.0234276	1
ENSMUSG00000062797	l7Rn6	17.79	9.79	1.82	0.0071771	17.08	9.79	1.75	0.0074132	1	1	1	0.000576817	0.023485	1
ENSMUSG00000026009	Icos	2.46	1.05	2.35	0.0032314	2.93	1.05	2.79	0.0170116	1	1	1	0.000594168	0.0240039	1
ENSMUSG00000045776	Lrtm1	43.11	22.76	1.89	0.0028824	39.76	22.76	1.75	0.0194993	1	1	1	0.000606253	0.0242565	1
ENSMUSG00000005161	Prdx2	273.06	244.54	1.12	0.0263754	316.83	244.54	1.3	0.0021354	1	1	1	0.000607401	0.0242565	1
ENSMUSG00000093259	AC133523.1	1.05	2.07	0.51	0.0435007	0.94	2.07	0.45	0.0012884	-1	-1	1	0.000604702	0.0242565	1
ENSMUSG00000039599	Fam149b	8.87	4.05	2.19	0.0074423	8.76	4.05	2.17	0.0076021	1	1	1	0.000609896	0.0242632	1
ENSMUSG00000015748	Prpf3	8.56	3.87	2.21	0.0161033	10.46	3.87	2.7	0.0035764	1	1	1	0.000619811	0.0243368	1
ENSMUSG00000027285	Haus2	11.91	7.26	1.64	0.0032445	11.12	7.26	1.53	0.017822	1	1	1	0.000622072	0.0243368	1
ENSMUSG00000025580	Eif4a3	106.82	87.35	1.22	0.0101952	121.13	87.35	1.39	0.0056833	1	1	1	0.000623232	0.0243368	1
ENSMUSG00000031467	Agpat5	19.96	12.51	1.6	0.0036503	19.42	12.51	1.55	0.0159354	1	1	1	0.000625442	0.0243368	1
ENSMUSG00000036892	Prodh2	265.24	223.18	1.19	0.0014153	272.31	223.18	1.22	0.0412327	1	1	1	0.000627272	0.0243368	1
ENSMUSG00000032440	Tgfbr2	11.55	6.84	1.69	0.0351249	14.3	6.84	2.09	0.0016638	1	1	1	0.000628092	0.0243368	1
ENSMUSG00000071723	Gspt2	1.69	0.95	1.79	0.0011885	1.84	0.95	1.94	0.0495703	1	1	1	0.000632706	0.0244248	1
ENSMUSG00000070426	Rnf121	44.44	31.97	1.39	0.0058936	48.14	31.97	1.51	0.0102518	1	1	1	0.000647351	0.0246901	1
ENSMUSG00000023723	Mrps23	56.6	39.33	1.44	0.0081596	66.89	39.33	1.7	0.0074183	1	1	1	0.000648423	0.0246901	1
ENSMUSG00000038387	Rras	30.18	22.74	1.33	0.0062583	33.03	22.74	1.45	0.0096944	1	1	1	0.000649784	0.0246901	1
ENSMUSG00000090759	Gm17634	10.56	5.79	1.82	0.0021542	9.69	5.79	1.67	0.0282095	1	1	1	0.00065074	0.0246901	1
ENSMUSG00000024101	ORF19	22.99	15.18	1.52	0.0217829	26.96	15.18	1.78	0.002806	1	1	1	0.000654175	0.0247046	1
ENSMUSG00000025499	Hras1	57.9	42.64	1.36	0.0096827	62.12	42.64	1.46	0.0063756	1	1	1	0.000660092	0.0247931	1
ENSMUSG00000048120	Entpd1	2.9	1.3	2.24	0.0091299	3.82	1.3	2.95	0.006775	1	1	1	0.000661275	0.0247931	1
ENSMUSG00000074153	9330175E14Rik	2.05	5	0.41	0.0317315	1.63	5	0.33	0.0020114	-1	-1	1	0.000680331	0.0254161	1
ENSMUSG00000053929	Cyhr1	88.56	74.43	1.19	0.0499994	103.16	74.43	1.39	0.0013341	1	1	1	0.000708081	0.0261714	1
ENSMUSG00000022678	Nde1	14.07	6.97	2.02	0.0085788	13.41	6.97	1.93	0.0079783	1	1	1	0.00072479	0.0266943	1
ENSMUSG00000015214	Mtmr1	8.23	4.74	1.74	0.0329239	7.73	4.74	1.63	0.0020895	1	1	1	0.000728147	0.0267235	1
ENSMUSG00000074207	Adh1	2501.66	1993.46	1.25	0.0223859	3009.62	1993.46	1.51	0.0030894	1	1	1	0.00073164	0.0267575	1
ENSMUSG00000021276	Cinp	7.12	2.3	3.1	0.001768	5.1	2.3	2.22	0.0393699	1	1	1	0.00073592	0.0267767	1
ENSMUSG00000030714	Ccdc101	24.26	14.38	1.69	0.0049912	24.56	14.38	1.71	0.0139747	1	1	1	0.000737304	0.0267767	1
ENSMUSG00000005320	Fgfr4	22.84	13.44	1.7	0.0042672	20.99	13.44	1.56	0.0164389	1	1	1	0.000741108	0.0268214	1
ENSMUSG00000028998	Tomm7	242.99	181	1.34	0.0027252	218.32	181	1.21	0.0262517	1	1	1	0.000754418	0.0271148	1
ENSMUSG00000019428	Fkbp8	64.55	52.68	1.23	0.0221556	70.63	52.68	1.34	0.0032556	1	1	1	0.000760035	0.0272228	1
ENSMUSG00000000934	Top1mt	10.53	7.61	1.38	0.022721	12.38	7.61	1.63	0.0032413	1	1	1	0.000774475	0.027597	1
ENSMUSG00000004127	Rg9mtd2	12.18	5.86	2.08	0.0136164	13.74	5.86	2.35	0.005419	1	1	1	0.000775823	0.027597	1
ENSMUSG00000035372	1810055G02Rik	19.38	13.35	1.45	0.0125308	21.48	13.35	1.61	0.0059103	1	1	1	0.000778425	0.027597	1
ENSMUSG00000035215	Lsm7	51.95	32.44	1.6	0.0142479	63.78	32.44	1.97	0.0052793	1	1	1	0.000789431	0.0278398	1
ENSMUSG00000067071	Hes6	335.5	198.55	1.69	0.0032408	290.25	198.55	1.46	0.023297	1	1	1	0.000792108	0.0278398	1
ENSMUSG00000008435	Rdh13	16.04	9.32	1.72	0.0033333	15.44	9.32	1.66	0.0226877	1	1	1	0.000793285	0.0278398	1
ENSMUSG00000050721	Plekho2	7.62	4.57	1.67	0.0233301	10.3	4.57	2.25	0.0032823	1	1	1	0.000802308	0.0279681	1
ENSMUSG00000027488	Snta1	36.54	26.9	1.36	0.0250619	42.86	26.9	1.59	0.0030668	1	1	1	0.000804994	0.0279682	1
ENSMUSG00000040350	Trim7	22.3	14.63	1.52	0.043287	30.21	14.63	2.06	0.0017994	1	1	1	0.000814752	0.0281197	1
ENSMUSG00000028637	Ccdc30	6.04	2.01	3	0.0115361	4.98	2.01	2.48	0.0068068	1	1	1	0.00082074	0.02814	1
ENSMUSG00000023243	Kcnk5	76.85	45.14	1.7	0.0037912	61.74	45.14	1.37	0.0208665	1	1	1	0.000826269	0.0282338	1
ENSMUSG00000053838	Nudcd3	45.07	31.29	1.44	0.0254723	56.56	31.29	1.81	0.0031166	1	1	1	0.000828893	0.0282338	1
ENSMUSG00000062410	Hsd3b3	305.95	195.16	1.57	0.0016594	254.9	195.16	1.31	0.0481909	1	1	1	0.000834377	0.0282361	1
ENSMUSG00000028393	Alad	237.62	184.81	1.29	0.0057956	261.02	184.81	1.41	0.0139035	1	1	1	0.00084014	0.0282717	1
ENSMUSG00000004945	5730437N04Rik	60.56	41.56	1.46	0.0191202	62.37	41.56	1.5	0.0042663	1	1	1	0.000849498	0.0284705	1
ENSMUSG00000025246	Tbl1x	33.91	24.56	1.38	0.0032807	35.23	24.56	1.43	0.0251072	1	1	1	0.000856994	0.0286296	1
ENSMUSG00000083380	Gm3244	1.36	0.95	1.43	0.0231109	1.94	0.95	2.05	0.0035915	1	1	1	0.00086295	0.0287104	1
ENSMUSG00000017309	Cd300lg	12.92	7.15	1.81	0.0067139	13.9	7.15	1.94	0.0123941	1	1	1	0.000864922	0.0287104	1
ENSMUSG00000034430	Zxdc	15.24	10.44	1.46	0.0168383	21.19	10.44	2.03	0.0050311	1	1	1	0.000879023	0.0290859	1
ENSMUSG00000038046	Rnmtl1	13.22	7.94	1.66	0.004875	13.44	7.94	1.69	0.0175738	1	1	1	0.000887992	0.0292897	1
ENSMUSG00000024782	Ak3	231.25	185.62	1.25	0.0114822	235.46	185.62	1.27	0.0076809	1	1	1	0.000911567	0.0297623	1
ENSMUSG00000039795	Zfand1	8.45	3.85	2.2	0.0188305	10.24	3.85	2.66	0.004685	1	1	1	0.000911822	0.0297623	1
ENSMUSG00000059842	Zfp341	2.91	1.44	2.02	0.0131708	4.48	1.44	3.11	0.0067642	1	1	1	0.00091993	0.0298705	1
ENSMUSG00000027076	Timm10	47.03	32.69	1.44	0.0376741	56.83	32.69	1.74	0.0023752	1	1	1	0.0009236	0.0298965	1
ENSMUSG00000042632	Pla2g6	19.97	12.2	1.64	0.0266229	27.38	12.2	2.24	0.0033976	1	1	1	0.000932641	0.0300279	1
ENSMUSG00000042462	Dctpp1	78.96	55.28	1.43	0.0267807	91.61	55.28	1.66	0.0033807	1	1	1	0.000933419	0.0300279	1
ENSMUSG00000011158	Brf1	14.88	9.37	1.59	0.0167375	17.55	9.37	1.87	0.005514	1	1	1	0.000949722	0.0302542	1
ENSMUSG00000029592	Usp30	18.89	11.48	1.65	0.015466	22.81	11.48	1.99	0.005982	1	1	1	0.000951832	0.0302542	1
ENSMUSG00000035202	Lars2	11.82	6.6	1.79	0.0492873	14.93	6.6	2.26	0.0018772	1	1	1	0.000951873	0.0302542	1
ENSMUSG00000044676	Zfp612	4.82	1.74	2.78	0.0040219	4.19	1.74	2.41	0.0230097	1	1	1	0.000952065	0.0302542	1
ENSMUSG00000030689	Ino80e	2.11	2.73	0.77	0.0080482	1.83	2.73	0.67	0.0115441	-1	-1	1	0.000955468	0.03027	1
ENSMUSG00000033540	Idua	9.38	3.82	2.46	0.006933	8.63	3.82	2.26	0.0134627	1	1	1	0.000959438	0.0303037	1
ENSMUSG00000028826	Tmem57	79.72	57.43	1.39	0.0063702	77.21	57.43	1.34	0.0148132	1	1	1	0.000968954	0.0303173	1
ENSMUSG00000031858	Mau2	5.07	2.26	2.24	0.0040598	4.41	2.26	1.95	0.0232442	1	1	1	0.000968989	0.0303173	1
ENSMUSG00000020955	Ap4s1	11.65	6.56	1.77	0.0198924	14.1	6.56	2.15	0.0047827	1	1	1	0.000976146	0.0303173	1
ENSMUSG00000038279	Nop2	27.65	14.65	1.89	0.007064	29.14	14.65	1.99	0.0134878	1	1	1	0.000977428	0.0303173	1
ENSMUSG00000026259	Ngef	35.46	22.14	1.6	0.0045929	34.18	22.14	1.54	0.0207777	1	1	1	0.000978836	0.0303173	1
ENSMUSG00000009894	Snap47	86.07	52.01	1.65	0.010878	94.84	52.01	1.82	0.0088499	1	1	1	0.000986602	0.0303173	1
ENSMUSG00000048445	Ccdc57	5.93	3.39	1.75	0.0407327	8.25	3.39	2.43	0.0023654	1	1	1	0.000987341	0.0303173	1
ENSMUSG00000026117	Zap70	22.84	15.01	1.52	0.0379882	30.96	15.01	2.06	0.0025445	1	1	1	0.000990224	0.0303173	1
ENSMUSG00000006494	Pdk1	62.8	47.65	1.32	0.0212003	69.56	47.65	1.46	0.004585	1	1	1	0.000995237	0.0303314	1
ENSMUSG00000084416	Rpl10a-ps1	15.56	5.71	2.73	0.0021321	13.38	5.71	2.34	0.0465874	1	1	1	0.00101485	0.0306211	1
ENSMUSG00000001844	Zdhhc4	20.58	15.09	1.36	0.0108442	23.44	15.09	1.55	0.0092371	1	1	1	0.00102259	0.0306211	1
ENSMUSG00000078607	1810010H24Rik	8.02	4.4	1.82	0.0180078	9.73	4.4	2.21	0.0055833	1	1	1	0.00102603	0.0306211	1
ENSMUSG00000002550	Uck1	68.2	58.88	1.16	0.0374616	77.03	58.88	1.31	0.0027157	1	1	1	0.00103699	0.0307937	1
ENSMUSG00000026603	Smyd2	17.2	10.55	1.63	0.0051177	16.23	10.55	1.54	0.0200024	1	1	1	0.0010428	0.0308782	1
ENSMUSG00000032462	Pik3cb	15.92	4.79	3.33	0.0059098	12.8	4.79	2.67	0.0173924	1	1	1	0.00104665	0.0309044	1
ENSMUSG00000026737	Pip4k2a	6.25	2.83	2.21	0.0135069	6.53	2.83	2.31	0.0077013	1	1	1	0.00105799	0.0311508	1
ENSMUSG00000025403	Shmt2	85.01	71.12	1.2	0.0121697	91.58	71.12	1.29	0.0086571	1	1	1	0.00107021	0.0314219	1
ENSMUSG00000086219	2410137F16Rik	4.65	1.92	2.42	0.0231759	5.57	1.92	2.89	0.0046042	1	1	1	0.00108258	0.0316334	1
ENSMUSG00000019080	Mfsd3	13.34	7.28	1.83	0.0115501	14.26	7.28	1.96	0.0092789	1	1	1	0.00108684	0.0316429	1
ENSMUSG00000093661	Eif4e3.1	13.62	6.32	2.15	0.0051383	12.5	6.32	1.98	0.021189	1	1	1	0.0011024	0.0319238	1
ENSMUSG00000027961	Lrrc39	1.71	0.95	1.81	0.0096377	2.58	0.95	2.73	0.0112993	1	1	1	0.00110261	0.0319238	1
ENSMUSG00000034659	Tmem109	73.32	53.12	1.38	0.0240276	78.5	53.12	1.48	0.0046017	1	1	1	0.00111783	0.0321854	1
ENSMUSG00000044349	Snhg11	10.59	6.68	1.59	0.0223114	14.43	6.68	2.16	0.0050005	1	1	1	0.00112694	0.0322711	1
ENSMUSG00000025171	Ubtd1	14.9	8.58	1.74	0.0057384	14.91	8.58	1.74	0.0194588	1	1	1	0.00112779	0.0322711	1
ENSMUSG00000004667	Polr2e	47.56	35.03	1.36	0.0068265	49.02	35.03	1.4	0.0165446	1	1	1	0.00113943	0.0322711	1
ENSMUSG00000034574	Daam1	45.56	31.88	1.43	0.0077197	52.66	31.88	1.65	0.0146842	1	1	1	0.00114321	0.0322711	1
ENSMUSG00000041058	Wwp1	41.4	27.79	1.49	0.0034307	36.5	27.79	1.31	0.0330651	1	1	1	0.00114392	0.0322711	1
ENSMUSG00000014551	Mrps25	32.93	24.13	1.36	0.0146896	37.14	24.13	1.54	0.007736	1	1	1	0.00114576	0.0322711	1
ENSMUSG00000057346	Apol9b	21.47	13.29	1.62	0.0334899	26.58	13.29	2	0.0034036	1	1	1	0.00114892	0.0322711	1
ENSMUSG00000034557	Zfyve9	27.45	18.4	1.49	0.007803	29.37	18.4	1.6	0.0146134	1	1	1	0.0011493	0.0322711	1
ENSMUSG00000041879	Ipo9	18.27	9.3	1.96	0.0080277	18.96	9.3	2.04	0.0142382	1	1	1	0.00115176	0.0322711	1
ENSMUSG00000048186	Bend7	7.13	2.6	2.74	0.0033808	6.42	2.6	2.47	0.0341226	1	1	1	0.0011614	0.0324537	1
ENSMUSG00000025193	Cutc	31.2	21.21	1.47	0.0023848	27.69	21.21	1.31	0.049105	1	1	1	0.0011772	0.0326328	1
ENSMUSG00000024346	Pfdn1	73.9	44.23	1.67	0.0116225	78.48	44.23	1.77	0.0101679	1	1	1	0.00118688	0.0326693	1
ENSMUSG00000006058	Snf8	141.18	98.68	1.43	0.0057253	138.55	98.68	1.4	0.0206804	1	1	1	0.00118892	0.0326693	1
ENSMUSG00000020634	Ubxn2a	9.88	3.77	2.62	0.0031781	8.22	3.77	2.18	0.0373632	1	1	1	0.00119202	0.0326693	1
ENSMUSG00000030091	Nup210	12.1	6.69	1.81	0.0074567	12.08	6.69	1.81	0.0159552	1	1	1	0.00119409	0.0326693	1
ENSMUSG00000044595	Dnd1	2.2	1.14	1.94	0.0081117	2.08	1.14	1.83	0.0146682	1	1	1	0.00119419	0.0326693	1
ENSMUSG00000086985	Gm16973	6.78	2.7	2.51	0.0102158	7.79	2.7	2.89	0.011726	1	1	1	0.00120147	0.0327825	1
ENSMUSG00000038374	Rbm8a	128.85	94.86	1.36	0.012171	139.82	94.86	1.47	0.0100781	1	1	1	0.00122735	0.0332278	1
ENSMUSG00000085455	1810059H22Rik	23.63	15.19	1.56	0.0092415	21.94	15.19	1.44	0.0134345	1	1	1	0.0012408	0.0333964	1
ENSMUSG00000020744	Slc25a19	30.32	18.56	1.63	0.0109988	30.56	18.56	1.65	0.0113327	1	1	1	0.00124522	0.0333964	1
ENSMUSG00000027865	Gdap2	42.14	33.56	1.26	0.0473562	51.29	33.56	1.53	0.0026413	1	1	1	0.00124914	0.0333964	1
ENSMUSG00000085351	Gm12472	4	1.28	3.13	0.0109686	4.34	1.28	3.4	0.0114214	1	1	1	0.00125089	0.0333964	1
ENSMUSG00000018858	Ict1	34.09	26.53	1.28	0.0303186	43.43	26.53	1.64	0.0041394	1	1	1	0.0012529	0.0333964	1
ENSMUSG00000018921	Pelp1	6.48	3.05	2.13	0.0108475	7.4	3.05	2.43	0.0116015	1	1	1	0.00125601	0.0333964	1
ENSMUSG00000087598	Zfp111	11.07	4.15	2.67	0.0162134	12.98	4.15	3.13	0.0077983	1	1	1	0.00126131	0.0334519	1
ENSMUSG00000037885	Stk35	22.1	15.14	1.46	0.0210297	24.53	15.14	1.62	0.0061456	1	1	1	0.00128644	0.0339456	1
ENSMUSG00000069633	Pex11c	160.77	124.48	1.29	0.0082353	167.57	124.48	1.35	0.0160951	1	1	1	0.00131601	0.0344709	1
ENSMUSG00000027860	Vangl1	6.68	2.17	3.08	0.0026985	5.1	2.17	2.35	0.0491768	1	1	1	0.0013174	0.0344709	1
ENSMUSG00000049411	6030446N20Rik	5.17	1.98	2.61	0.0068824	4.74	1.98	2.39	0.0193804	1	1	1	0.00132347	0.0344863	1
ENSMUSG00000062202	Btbd9	69.41	49.31	1.41	0.0107166	86.1	49.31	1.75	0.0124836	1	1	1	0.00132702	0.0344926	1
ENSMUSG00000049401	Ogfr	34.95	22.67	1.54	0.0072186	34.89	22.67	1.54	0.0197641	1	1	1	0.001406	0.036056	1
ENSMUSG00000078525	Gm5776	11.25	3.08	3.65	0.0135464	12.14	3.08	3.94	0.0105722	1	1	1	0.00141084	0.036056	1
ENSMUSG00000035704	Alg8	32.81	20.44	1.6	0.0045186	30.25	20.44	1.48	0.0318356	1	1	1	0.00141647	0.036056	1
ENSMUSG00000079002	C030006K11Rik	34.43	21.21	1.62	0.0122925	35.07	21.21	1.65	0.0117052	1	1	1	0.00141677	0.036056	1
ENSMUSG00000041632	Mrps27	11.38	5.62	2.02	0.0117336	11.75	5.62	2.09	0.0123397	1	1	1	0.00142476	0.036056	1
ENSMUSG00000039640	Mrpl12	324.52	263.16	1.23	0.022173	383.43	263.16	1.46	0.0065839	1	1	1	0.00143532	0.036056	1
ENSMUSG00000024404	Riok3	58.63	50.02	1.17	0.0207765	65.03	50.02	1.3	0.0070318	1	1	1	0.00143631	0.036056	1
ENSMUSG00000074497	A430078G23Rik	3.27	1.81	1.81	0.0302459	4.47	1.81	2.47	0.0048313	1	1	1	0.00143658	0.036056	1
ENSMUSG00000071632	2510002D24Rik	46.38	31.65	1.47	0.0116442	45.27	31.65	1.43	0.0127062	1	1	1	0.0014527	0.0362236	1
ENSMUSG00000031072	Oraov1	12.97	6.28	2.07	0.0094853	12.16	6.28	1.94	0.0156498	1	1	1	0.00145701	0.0362445	1
ENSMUSG00000040253	Gbp7	25.83	16.81	1.54	0.0187631	26.48	16.81	1.58	0.0079477	1	1	1	0.00146301	0.0363071	1
ENSMUSG00000012405	Rpl15	50.89	30.23	1.68	0.0083052	49.04	30.23	1.62	0.0183583	1	1	1	0.00149245	0.0369497	1
ENSMUSG00000049299	Trappc1	26.67	16.29	1.64	0.0048569	24.31	16.29	1.49	0.0317641	1	1	1	0.00150831	0.0370781	1
ENSMUSG00000024352	Spata24	5.39	2.3	2.35	0.0405518	8.56	2.3	3.73	0.0038652	1	1	1	0.00152993	0.0371291	1
ENSMUSG00000036537	Rnf113a1	5.03	2.37	2.12	0.0237698	6.07	2.37	2.56	0.0066322	1	1	1	0.00153786	0.0371725	1
ENSMUSG00000031613	Hpgd	47.65	27.65	1.72	0.0074982	44.3	27.65	1.6	0.0210675	1	1	1	0.00154068	0.0371725	1
ENSMUSG00000004455	Ppp1cc	9.93	6.89	1.44	0.0147314	12.88	6.89	1.87	0.0108667	1	1	1	0.00155917	0.0375317	1
ENSMUSG00000032396	Dis3l	9.65	5.34	1.81	0.0111989	9.04	5.34	1.69	0.014766	1	1	1	0.00160524	0.0383943	1
ENSMUSG00000014769	Psmb1	283.23	224.41	1.26	0.020872	293.33	224.41	1.31	0.0079272	1	1	1	0.00160605	0.0383943	1
ENSMUSG00000078667	1700094D03Rik	13.6	8.98	1.51	0.0152355	15.23	8.98	1.7	0.0109958	1	1	1	0.00162406	0.038736	1
ENSMUSG00000083282	Ctsf	30.01	20.08	1.49	0.0214965	36.21	20.08	1.8	0.007867	1	1	1	0.00163785	0.0389076	1
ENSMUSG00000027010	Slc25a12	24.38	17.98	1.36	0.0455509	27.82	17.98	1.55	0.0037326	1	1	1	0.00164575	0.0389076	1
ENSMUSG00000040463	Mybbp1a	45.15	30.76	1.47	0.0084576	44.18	30.76	1.44	0.020109	1	1	1	0.00164619	0.0389076	1
ENSMUSG00000020087	Tysnd1	35.66	25.15	1.42	0.01908	40.82	25.15	1.62	0.0091272	1	1	1	0.0016815	0.0392965	1
ENSMUSG00000058454	Dhcr7	36.98	26.39	1.4	0.0051279	35.68	26.39	1.35	0.0342658	1	1	1	0.00169503	0.0395242	1
ENSMUSG00000019122	Ccl9	46.24	34.83	1.33	0.0392065	54.71	34.83	1.57	0.0045409	1	1	1	0.00171509	0.0397712	1
ENSMUSG00000028391	Wdr31	60.68	92.1	0.66	0.0084066	65.54	92.1	0.71	0.0212051	-1	-1	1	0.00171707	0.0397712	1
ENSMUSG00000047798	Cd300lf	4.48	1.99	2.25	0.0297945	4.97	1.99	2.49	0.006034	1	1	1	0.00173016	0.0399856	1
ENSMUSG00000025384	2310003H01Rik	45.63	28.94	1.58	0.0148786	54.37	28.94	1.88	0.0121171	1	1	1	0.00173452	0.0399976	1
ENSMUSG00000018821	Avpi1	80.42	66.24	1.21	0.030871	97.19	66.24	1.47	0.0058584	1	1	1	0.00173943	0.0400222	1
ENSMUSG00000027405	Nop56	23.98	14.15	1.69	0.0166169	27.31	14.15	1.93	0.0111488	1	1	1	0.00177733	0.0406251	1
ENSMUSG00000026198	Abcb6	85.35	51.79	1.65	0.0079376	82.78	51.79	1.6	0.0237402	1	1	1	0.00180464	0.0408566	1
ENSMUSG00000030795	Fus	990.38	615.56	1.61	0.0156961	1120.35	615.56	1.82	0.0121258	1	1	1	0.00182082	0.0408566	1
ENSMUSG00000024430	Cabyr	21.1	14	1.51	0.0117717	24.93	14	1.78	0.0161731	1	1	1	0.00182131	0.0408566	1
ENSMUSG00000018189	Uchl5	30.4	22.34	1.36	0.0213811	32.56	22.34	1.46	0.0089469	1	1	1	0.0018291	0.0409114	1
ENSMUSG00000022174	Dad1	101.02	81.02	1.25	0.0146987	99.99	81.02	1.23	0.0131217	1	1	1	0.0018426	0.0411251	1
ENSMUSG00000075279	Mrpl23-ps1	3.96	1.66	2.38	0.0362278	4.91	1.66	2.96	0.0053577	1	1	1	0.00185308	0.0412706	1
ENSMUSG00000030980	2310008H09Rik	36.71	24.82	1.48	0.0185929	37.62	24.82	1.52	0.0105356	1	1	1	0.00186837	0.0415224	1
ENSMUSG00000040820	Hlcs	4.8	2.61	1.84	0.0319916	5.96	2.61	2.28	0.0061754	1	1	1	0.00188265	0.0417508	1
ENSMUSG00000032872	Cyb5r4	30.98	18.66	1.66	0.0074478	30.94	18.66	1.66	0.026857	1	1	1	0.00190366	0.0420377	1
ENSMUSG00000048007	Timm8a1	81.29	50.38	1.61	0.0054861	73.73	50.38	1.46	0.0366684	1	1	1	0.00191337	0.0421629	1
ENSMUSG00000011306	Sugp1	10.18	5.15	1.98	0.016231	10.37	5.15	2.01	0.0126115	1	1	1	0.00194339	0.0425545	1
ENSMUSG00000034312	Iqsec1	70.69	46	1.54	0.0159705	82.49	46	1.79	0.0129284	1	1	1	0.00195847	0.0427945	1
ENSMUSG00000020580	Rock2	23.89	18.32	1.3	0.0060563	27.1	18.32	1.48	0.0346185	1	1	1	0.00198549	0.0430998	1
ENSMUSG00000027364	Usp50	29.89	14.03	2.13	0.010673	29.67	14.03	2.11	0.0197602	1	1	1	0.00199599	0.0431379	1
ENSMUSG00000021866	Anxa11	32.74	19.49	1.68	0.0161368	39.18	19.49	2.01	0.0130916	1	1	1	0.001999	0.0431379	1
ENSMUSG00000040560	Wdr7	16.96	10.04	1.69	0.0086143	16.45	10.04	1.64	0.0246502	1	1	1	0.0020082	0.0432469	1
ENSMUSG00000024254	Abcg8	151.68	123.69	1.23	0.0260026	173.39	123.69	1.4	0.0082334	1	1	1	0.00202296	0.043446	1
ENSMUSG00000021023	1110008L16Rik	5.86	2.37	2.47	0.0048256	4.91	2.37	2.07	0.0444348	1	1	1	0.00202579	0.043446	1
ENSMUSG00000050777	Tmem37	109.91	78.98	1.39	0.006465	108.18	78.98	1.37	0.0333784	1	1	1	0.00203733	0.0436039	1
ENSMUSG00000067369	Trmt2b	33.31	20.21	1.65	0.0067006	32.41	20.21	1.6	0.0326032	1	1	1	0.00205985	0.0439955	1
ENSMUSG00000020668	Kif3c	6.03	2.51	2.4	0.006877	4.27	2.51	1.7	0.0319068	1	1	1	0.00206795	0.0440783	1
ENSMUSG00000022129	Dct	16.22	5.82	2.79	0.0139217	13.69	5.82	2.35	0.0158257	1	1	1	0.00207551	0.0441491	1
ENSMUSG00000002043	Trappc6a	35.19	24.43	1.44	0.0306909	40.05	24.43	1.64	0.0071969	1	1	1	0.00208022	0.0441591	1
ENSMUSG00000026021	Sumo1	61.52	40.69	1.51	0.0094556	59.77	40.69	1.47	0.0245328	1	1	1	0.00217332	0.0457627	1
ENSMUSG00000079610	Ankrd39	7.23	3.4	2.12	0.0322622	8.04	3.4	2.36	0.0072583	1	1	1	0.00219169	0.0458716	1
ENSMUSG00000054099	Slc25a40	10.34	4.53	2.28	0.0104231	9.17	4.53	2.02	0.022567	1	1	1	0.00220046	0.0459628	1
ENSMUSG00000021496	Pcbd2	87.41	72.41	1.21	0.0279853	92.46	72.41	1.28	0.0085008	1	1	1	0.00222284	0.0462447	1
ENSMUSG00000028933	Xrcc2	2.27	1.09	2.08	0.0053512	2	1.09	1.84	0.0450967	1	1	1	0.00225138	0.0464676	1
ENSMUSG00000066389	Rpl31-ps1	6.35	2.59	2.45	0.0052498	5.64	2.59	2.17	0.0466338	1	1	1	0.00228048	0.0469752	1
ENSMUSG00000066677	Pydc3	3.01	1.47	2.04	0.0175712	3.32	1.47	2.26	0.0142576	1	1	1	0.00232785	0.0474818	1
ENSMUSG00000019762	Iyd	225.34	175.06	1.29	0.0254639	240.21	175.06	1.37	0.0100138	1	1	1	0.00236485	0.0480297	1
ENSMUSG00000021033	Gstz1	698.73	580.19	1.2	0.0165521	726.47	580.19	1.25	0.0154322	1	1	1	0.00236853	0.0480297	1
ENSMUSG00000032288	Imp3	158.08	129.85	1.22	0.0117772	172.78	129.85	1.33	0.0221367	1	1	1	0.0024121	0.0486661	1
ENSMUSG00000070427	Il18bp	12.46	5.63	2.21	0.0072265	10.3	5.63	1.83	0.0364035	1	1	1	0.00243158	0.048833	1
ENSMUSG00000026189	Pecr	1245.44	829.1	1.5	0.0191304	1348.17	829.1	1.63	0.0138905	1	1	1	0.0024535	0.0491785	1
ENSMUSG00000068523	Gng5	258.69	207.2	1.25	0.0115869	266.69	207.2	1.29	0.0230027	1	1	1	0.00246008	0.0492157	1
ENSMUSG00000078484	Klhl17	11.86	7.62	1.56	0.0427577	16.79	7.62	2.2	0.0062566	1	1	1	0.00246821	0.0492837	1
ENSMUSG00000021585	Cast	27.36	21	1.3	0.007045	30.58	21	1.46	0.038259	1	1	1	0.00248479	0.04952	1
ENSMUSG00000020277	Pfkl	15.15	7.85	1.93	0.0129049	15.74	7.85	2	0.0210018	1	1	1	0.00249704	0.0496692	1
ENSMUSG00000030556	Lrrc28	31.87	17.97	1.77	0.0107972	29.29	17.97	1.63	0.0253159	1	1	1	0.00251605	0.0499346	1
ENSMUSG00000083863	Gm13341	22.96	9.91	2.32	0.008268	15.89	9.91	1.6	0.0332833	1	1	1	0.00253118	0.0499346	1
ENSMUSG00000025571	Tnrc6c	44.24	31.82	1.39	0.0185168	50.15	31.82	1.58	0.0150135	1	1	1	0.00255425	0.0501912	1
ENSMUSG00000089635	Gm16559	5.98	2.67	2.24	0.0359492	7.41	2.67	2.78	0.0077425	1	1	1	0.00255699	0.0501912	1
ENSMUSG00000022474	Pmm1	9.78	5.83	1.68	0.0360659	11.88	5.83	2.04	0.0078138	1	1	1	0.00258542	0.0504641	1
ENSMUSG00000056228	Cars2	17.05	12.26	1.39	0.041693	20.57	12.26	1.68	0.0068981	1	1	1	0.00263269	0.0510048	1
ENSMUSG00000052040	Klf13	90.02	69.05	1.3	0.0253484	96.63	69.05	1.4	0.0113902	1	1	1	0.00264183	0.0510868	1
ENSMUSG00000029599	Ddx54	14.35	9.07	1.58	0.0316755	15.08	9.07	1.66	0.0092721	1	1	1	0.00268233	0.051774	1
ENSMUSG00000001751	Naglu	52.47	33.68	1.56	0.0447839	71.25	33.68	2.12	0.0066266	1	1	1	0.00270726	0.0518067	1
ENSMUSG00000057363	Uxs1	21.13	12.02	1.76	0.0131904	21.48	12.02	1.79	0.0225137	1	1	1	0.00270888	0.0518067	1
ENSMUSG00000026723	Trdmt1	2.33	1.06	2.2	0.0137622	2.31	1.06	2.18	0.0216768	1	1	1	0.00271989	0.0518265	1
ENSMUSG00000087471	Gm16836	7.61	2.98	2.55	0.0128252	8.39	2.98	2.81	0.0232872	1	1	1	0.00272267	0.0518265	1
ENSMUSG00000043964	Orai3	11.6	5.8	2	0.0210415	15.25	5.8	2.63	0.0142193	1	1	1	0.00272699	0.0518265	1
ENSMUSG00000025813	Homer2	98.88	69.85	1.42	0.0215465	95.2	69.85	1.36	0.0139865	1	1	1	0.00274455	0.0520117	1
ENSMUSG00000025050	Pcgf6	7.9	3.05	2.59	0.0154313	7.29	3.05	2.39	0.0196283	1	1	1	0.00275695	0.0521519	1
ENSMUSG00000001134	Uxt	9.94	4.58	2.17	0.0453237	12.11	4.58	2.64	0.0067049	1	1	1	0.00276506	0.0522104	1
ENSMUSG00000004896	Rrnad1	4.8	1.79	2.68	0.014062	3.69	1.79	2.06	0.0219164	1	1	1	0.00279983	0.0525917	1
ENSMUSG00000038828	Tmem214	22.1	13.12	1.68	0.0092159	21.13	13.12	1.61	0.033487	1	1	1	0.00280326	0.0525917	1
ENSMUSG00000018347	Zkscan6	12.55	7.86	1.6	0.0228222	16.22	7.86	2.06	0.0135477	1	1	1	0.00280791	0.0525917	1
ENSMUSG00000039304	Tnfsf10	16.23	10.32	1.57	0.0069665	14.9	10.32	1.44	0.0444955	1	1	1	0.00281429	0.0525917	1
ENSMUSG00000025574	Tk1	39.24	27.69	1.42	0.0193626	40.53	27.69	1.46	0.0160271	1	1	1	0.00281711	0.0525917	1
ENSMUSG00000024155	4930528F23Rik	8.11	3.89	2.08	0.0140774	7.94	3.89	2.04	0.0222523	1	1	1	0.00284075	0.0525917	1
ENSMUSG00000032959	Pebp1	347.29	277.44	1.25	0.0375058	395.73	277.44	1.43	0.0083829	1	1	1	0.00285005	0.0526703	1
ENSMUSG00000018565	Rai12	53.83	33.84	1.59	0.0276827	61.56	33.84	1.82	0.0114061	1	1	1	0.00286089	0.052777	1
ENSMUSG00000040488	Ltbp4	21.89	16.91	1.29	0.0350227	24.49	16.91	1.45	0.0092396	1	1	1	0.00292402	0.0536567	1
ENSMUSG00000069743	Zfp820	5.81	2.72	2.14	0.0147329	6.42	2.72	2.36	0.0220309	1	1	1	0.00293192	0.0537072	1
ENSMUSG00000025492	Ifitm3	933.74	659.63	1.42	0.0078076	855.89	659.63	1.3	0.0423511	1	1	1	0.00298071	0.0543146	1
ENSMUSG00000078440	Dohh	86	53.86	1.6	0.0351056	104.27	53.86	1.94	0.0095331	1	1	1	0.00301278	0.0547077	1
ENSMUSG00000021338	Lrrc16a	7.04	2.72	2.59	0.0103045	6.32	2.72	2.33	0.0331021	1	1	1	0.00306422	0.0550662	1
ENSMUSG00000087385	AA415398	8.83	4.19	2.11	0.0204801	9.62	4.19	2.3	0.0167025	1	1	1	0.00307195	0.05511	1
ENSMUSG00000042737	Dpm3	110.02	88.98	1.24	0.011833	109.65	88.98	1.23	0.0289989	1	1	1	0.00308053	0.055169	1
ENSMUSG00000008393	Carhsp1	126.53	103.81	1.22	0.0128113	130.44	103.81	1.26	0.0269347	1	1	1	0.00309587	0.0553487	1
ENSMUSG00000051169	Rpusd3	34.01	20.5	1.66	0.0159984	33.9	20.5	1.65	0.0217297	1	1	1	0.00311637	0.0554643	1
ENSMUSG00000033147	Slc22a15	5.42	2.95	1.84	0.0256183	6.21	2.95	2.11	0.0135988	1	1	1	0.00312224	0.0554643	1
ENSMUSG00000027257	Pacsin3	199.83	148.79	1.34	0.0148516	198.99	148.79	1.34	0.0235047	1	1	1	0.00312785	0.0554643	1
ENSMUSG00000049536	Tceal1	1.8	0.94	1.91	0.0182284	2.54	0.94	2.7	0.0191746	1	1	1	0.00313135	0.0554643	1
ENSMUSG00000022177	Haus4	8.91	4.97	1.79	0.0121138	9.29	4.97	1.87	0.0291752	1	1	1	0.00316237	0.0556238	1
ENSMUSG00000046280	She	17.97	11.71	1.53	0.0408049	23.51	11.71	2.01	0.0086921	1	1	1	0.00317236	0.0556238	1
ENSMUSG00000062081	Gm6055	10.17	4.73	2.15	0.0121775	9.42	4.73	1.99	0.0293856	1	1	1	0.00319748	0.0556238	1
ENSMUSG00000085196	Gm14963	5.72	3.3	1.74	0.0295455	7.35	3.3	2.23	0.0121405	1	1	1	0.00320425	0.0556238	1
ENSMUSG00000009863	Sdhb	575.48	469.24	1.23	0.042644	642.12	469.24	1.37	0.0084205	1	1	1	0.00320732	0.0556238	1
ENSMUSG00000022841	Ap2m1	98.51	80.92	1.22	0.0148942	105.26	80.92	1.3	0.0244861	1	1	1	0.00325183	0.0562189	1
ENSMUSG00000021973	Efha1	52.6	41.19	1.28	0.022817	62.28	41.19	1.51	0.015987	1	1	1	0.00325242	0.0562189	1
ENSMUSG00000018900	Slc22a5	2.74	1.54	1.78	0.0335789	3.95	1.54	2.56	0.0109308	1	1	1	0.00327037	0.0563981	1
ENSMUSG00000029480	Dhx37	4.19	1.94	2.16	0.0116626	4.55	1.94	2.34	0.031507	1	1	1	0.00327361	0.0563981	1
ENSMUSG00000039183	Nubp2	15.89	9.73	1.63	0.0084336	13.87	9.73	1.43	0.0439938	1	1	1	0.00330185	0.0567907	1
ENSMUSG00000044600	9130011J15Rik	81.57	65.31	1.25	0.0248489	88.84	65.31	1.36	0.0150802	1	1	1	0.00333106	0.0571988	1
ENSMUSG00000074861	1810034E14Rik	6.4	2.77	2.32	0.0106307	5.79	2.77	2.09	0.0353239	1	1	1	0.0033373	0.0572117	1
ENSMUSG00000040857	Erf	20	9.57	2.09	0.0083389	18.35	9.57	1.92	0.0451267	1	1	1	0.00334353	0.0572243	1
ENSMUSG00000020262	Adarb1	8.16	4.04	2.02	0.0262074	8.91	4.04	2.21	0.0146748	1	1	1	0.00340874	0.0578652	1
ENSMUSG00000033629	Ptplad1	259.01	203.74	1.27	0.0128071	246.23	203.74	1.21	0.0302432	1	1	1	0.00343027	0.0579442	1
ENSMUSG00000030417	Pdcd5	45.75	34.19	1.34	0.0113347	43.69	34.19	1.28	0.0342271	1	1	1	0.00343519	0.0579442	1
ENSMUSG00000022471	Xrcc6	5.6	2.14	2.61	0.0252877	5.14	2.14	2.4	0.0153438	1	1	1	0.00343562	0.0579442	1
ENSMUSG00000031925	Maml2	11.74	6	1.96	0.0167824	13.68	6	2.28	0.0233033	1	1	1	0.00345977	0.0580891	1
ENSMUSG00000023960	Enpp5	36.78	23.17	1.59	0.0167072	32.23	23.17	1.39	0.0235236	1	1	1	0.00347489	0.0581592	1
ENSMUSG00000038650	Rnh1	245.31	193.07	1.27	0.0485562	265.52	193.07	1.38	0.0081031	1	1	1	0.00347836	0.0581592	1
ENSMUSG00000024498	Tcerg1	16.76	9.3	1.8	0.0213597	17.28	9.3	1.86	0.0188876	1	1	1	0.00355647	0.0591004	1
ENSMUSG00000034403	Pja1	81.62	62.57	1.3	0.0115053	84.6	62.57	1.35	0.0352783	1	1	1	0.00357564	0.0591004	1
ENSMUSG00000024082	2410091C18Rik	18.33	11.16	1.64	0.0498516	18.36	11.16	1.64	0.0081548	1	1	1	0.00358066	0.0591004	1
ENSMUSG00000025374	Obfc2b	22.37	12.28	1.82	0.0165268	21.85	12.28	1.78	0.0247023	1	1	1	0.00359408	0.0591004	1
ENSMUSG00000034837	Gnat1	3.78	1.23	3.06	0.0488447	4.95	1.23	4.01	0.0083624	1	1	1	0.00359571	0.0591004	1
ENSMUSG00000051934	Spats2	10.43	3.53	2.95	0.0086528	9.7	3.53	2.75	0.0472095	1	1	1	0.00359599	0.0591004	1
ENSMUSG00000028979	Masp2	52.14	34.56	1.51	0.0228852	57.42	34.56	1.66	0.0179727	1	1	1	0.00361794	0.0591004	1
ENSMUSG00000029406	Pitpnm2	40.1	23.76	1.69	0.0156922	43.12	23.76	1.81	0.0266399	1	1	1	0.00367035	0.0597205	1
ENSMUSG00000044456	Rin3	7.06	3.75	1.88	0.0202397	7.55	3.75	2.01	0.0207071	1	1	1	0.00367865	0.0597205	1
ENSMUSG00000051483	Cbr1	62.06	38.16	1.63	0.0154452	64.79	38.16	1.7	0.0271786	1	1	1	0.00368389	0.0597205	1
ENSMUSG00000029403	Cdkl2	8.21	5.44	1.51	0.0430409	9.13	5.44	1.68	0.009787	1	1	1	0.00369526	0.0598069	1
ENSMUSG00000022664	Slc35a5	5.39	1.86	2.9	0.02019	4.33	1.86	2.33	0.0209318	1	1	1	0.00370592	0.0598865	1
ENSMUSG00000035504	Reep6	365.12	305.07	1.2	0.0447095	416.27	305.07	1.36	0.0095471	1	1	1	0.00373878	0.06009	1
ENSMUSG00000019232	Agxt2l1	53.06	31.4	1.69	0.0236935	51.74	31.4	1.65	0.0180319	1	1	1	0.00374183	0.06009	1
ENSMUSG00000034926	Dhcr24	9.63	3.88	2.48	0.0403653	10.34	3.88	2.67	0.0106019	1	1	1	0.00374734	0.06009	1
ENSMUSG00000046573	Lyrm4	21.79	15.33	1.42	0.0161906	21.01	15.33	1.37	0.0265162	1	1	1	0.00375792	0.0601671	1
ENSMUSG00000044475	Ascc1	11.31	7.03	1.61	0.0343468	13.94	7.03	1.98	0.0126364	1	1	1	0.00379438	0.0606578	1
ENSMUSG00000025873	Faf2	36.57	26.47	1.38	0.0259398	35.92	26.47	1.36	0.0168467	1	1	1	0.00381745	0.0608046	1
ENSMUSG00000037916	Ndufv1	202.51	157.59	1.29	0.0126717	204.22	157.59	1.3	0.034585	1	1	1	0.00382712	0.0608046	1
ENSMUSG00000026153	Fam135a	64.78	49.09	1.32	0.0285079	76.01	49.09	1.55	0.0153944	1	1	1	0.00383185	0.0608046	1
ENSMUSG00000084867	Enox	4.31	2.03	2.13	0.0116825	4.13	2.03	2.04	0.0376402	1	1	1	0.00383857	0.0608046	1
ENSMUSG00000006611	Hfe	31.75	22.06	1.44	0.0210083	31.08	22.06	1.41	0.0209906	1	1	1	0.00384819	0.0608645	1
ENSMUSG00000020706	Ftsj3	71.43	48.41	1.48	0.0178948	72.91	48.41	1.51	0.0250653	1	1	1	0.00390655	0.0613223	1
ENSMUSG00000028840	Zfp593	4.17	1.73	2.4	0.0351772	3.93	1.73	2.27	0.0128389	1	1	1	0.00393043	0.0615118	1
ENSMUSG00000051639	Gm5812	58.26	33.47	1.74	0.0165526	72.18	33.47	2.16	0.0275685	1	1	1	0.00396656	0.0619627	1
ENSMUSG00000071654	AI462493	74.91	60.78	1.23	0.0326396	82.29	60.78	1.35	0.0139991	1	1	1	0.00397113	0.0619627	1
ENSMUSG00000029466	Anapc7	30.61	23.01	1.33	0.0119973	32.38	23.01	1.41	0.0390191	1	1	1	0.00405713	0.0629277	1
ENSMUSG00000022295	Atp6v1c1	44.23	34.49	1.28	0.0433637	47.65	34.49	1.38	0.0108311	1	1	1	0.00406903	0.0630185	1
ENSMUSG00000078307	AI593442	1.95	1.05	1.85	0.0152744	2.44	1.05	2.32	0.030852	1	1	1	0.00408105	0.063111	1
ENSMUSG00000004221	Ikbkg	34.1	22.42	1.52	0.0099934	31.28	22.42	1.4	0.0482496	1	1	1	0.00416466	0.0639339	1
ENSMUSG00000022443	Myh9	83.54	68.7	1.22	0.0136288	91.22	68.7	1.33	0.0354341	1	1	1	0.00417037	0.0639339	1
ENSMUSG00000050373	Snx21	7.01	3.07	2.28	0.0161828	7.08	3.07	2.3	0.0298816	1	1	1	0.00417528	0.0639339	1
ENSMUSG00000019738	Polr2i	57.65	42.32	1.36	0.0230376	61.5	42.32	1.45	0.0210013	1	1	1	0.0041772	0.0639339	1
ENSMUSG00000027067	Ssrp1	67.85	56.5	1.2	0.0172611	69.52	56.5	1.23	0.0282228	1	1	1	0.00420266	0.0641352	1
ENSMUSG00000020386	Sar1b	233.44	192.9	1.21	0.0446797	239.38	192.9	1.24	0.010935	1	1	1	0.00421346	0.064206	1
ENSMUSG00000008822	Acyp1	14.31	6.74	2.12	0.0158506	11.54	6.74	1.71	0.0309641	1	1	1	0.00423043	0.0643705	1
ENSMUSG00000064357	mt-Atp6	143.38	68.47	2.09	0.0301303	125.92	68.47	1.84	0.0163686	1	1	1	0.00424865	0.0645534	1
ENSMUSG00000000738	Spg7	26.36	18.27	1.44	0.0178741	28.16	18.27	1.54	0.0282806	1	1	1	0.00434215	0.065437	1
ENSMUSG00000020413	Hus1	5.13	1.89	2.72	0.0229183	4.66	1.89	2.47	0.0221056	1	1	1	0.00435075	0.065437	1
ENSMUSG00000031077	Fadd	13.71	6.33	2.17	0.0194197	14.94	6.33	2.36	0.0262975	1	1	1	0.00438159	0.0656168	1
ENSMUSG00000030881	Arfip2	8.89	4.1	2.17	0.0203363	9.18	4.1	2.24	0.0252812	1	1	1	0.00440762	0.0658176	1
ENSMUSG00000045980	Tmem104	7.82	3.83	2.04	0.0194371	7.69	3.83	2.01	0.0265611	1	1	1	0.00442386	0.0659655	1
ENSMUSG00000029445	Hpd	482.36	404.3	1.19	0.0185805	515.55	404.3	1.28	0.0278716	1	1	1	0.00443595	0.0660513	1
ENSMUSG00000038034	Igsf8	24.38	15.6	1.56	0.0346948	30.52	15.6	1.96	0.0151169	1	1	1	0.00448592	0.0663559	1
ENSMUSG00000030621	Me3	12.8	5.63	2.27	0.0208269	12.95	5.63	2.3	0.0251975	1	1	1	0.00448824	0.0663559	1
ENSMUSG00000032786	Alas1	79.95	36.72	2.18	0.0150577	75.68	36.72	2.06	0.0349854	1	1	1	0.00450345	0.0664864	1
ENSMUSG00000055817	Mta3	8.86	5.94	1.49	0.0386717	12.13	5.94	2.04	0.0137201	1	1	1	0.00453197	0.0666299	1
ENSMUSG00000041459	Tardbp	113.02	149.03	0.76	0.0237707	98.58	149.03	0.66	0.0223338	-1	-1	1	0.00453431	0.0666299	1
ENSMUSG00000034616	Ssh3	12.98	6.79	1.91	0.0483716	15.79	6.79	2.33	0.0110144	1	1	1	0.00454859	0.0666806	1
ENSMUSG00000024878	Cbwd1	2.55	0.95	2.69	0.026935	1.9	0.95	2	0.0201867	1	1	1	0.00463097	0.0671985	1
ENSMUSG00000000439	Mkrn2	5.33	2.27	2.35	0.0165181	4.77	2.27	2.1	0.0330522	1	1	1	0.00464773	0.0671985	1
ENSMUSG00000034211	Mrps17	106.72	81.4	1.31	0.0152703	104.81	81.4	1.29	0.0358453	1	1	1	0.00465832	0.0671985	1
ENSMUSG00000062376	2010012O05Rik	22.81	12.7	1.8	0.0198662	21.67	12.7	1.71	0.0275754	1	1	1	0.0046617	0.0671985	1
ENSMUSG00000022552	Sharpin	43.14	26.08	1.65	0.0404761	54.26	26.08	2.08	0.0135669	1	1	1	0.00467158	0.0671985	1
ENSMUSG00000020521	Rnft1	16.44	8.02	2.05	0.0115729	13.26	8.02	1.65	0.0477709	1	1	1	0.00469944	0.0674687	1
ENSMUSG00000021608	Lpcat1	3.92	1.91	2.05	0.0433627	5.14	1.91	2.69	0.0128065	1	1	1	0.00471801	0.0676422	1
ENSMUSG00000029152	Ociad1	158.94	125.97	1.26	0.0283569	169.77	125.97	1.35	0.019636	1	1	1	0.00472919	0.0677093	1
ENSMUSG00000086382	Gm13705	13.55	8.98	1.51	0.0486663	14.84	8.98	1.65	0.0115312	1	1	1	0.00476188	0.0678682	1
ENSMUSG00000058064	Gm10036	3.09	1.21	2.55	0.0275321	2.62	1.21	2.16	0.0204037	1	1	1	0.00476619	0.0678682	1
ENSMUSG00000024078	Ttc27	6.17	3.38	1.82	0.0433364	7.33	3.38	2.17	0.0130548	1	1	1	0.00479605	0.0678682	1
ENSMUSG00000003949	Hlf	103.94	75.67	1.37	0.018452	97.04	75.67	1.28	0.0307584	1	1	1	0.00480955	0.0678682	1
ENSMUSG00000018459	Slc13a3	25.7	17.05	1.51	0.0445542	27.36	17.05	1.6	0.0127456	1	1	1	0.00481191	0.0678682	1
ENSMUSG00000034757	Tmub2	16.01	8.96	1.79	0.0165718	15.51	8.96	1.73	0.0352067	1	1	1	0.00492805	0.0686699	1
ENSMUSG00000001300	Efnb2	4.11	2.08	1.98	0.0237632	6.23	2.08	3	0.0249547	1	1	1	0.0049992	0.0690417	1
ENSMUSG00000062981	Mrpl42	66.66	45.98	1.45	0.028404	65.07	45.98	1.42	0.0208816	1	1	1	0.00500008	0.0690417	1
ENSMUSG00000028106	Rprd2	29.6	19.77	1.5	0.0187156	31.57	19.77	1.6	0.0317765	1	1	1	0.00501193	0.0690417	1
ENSMUSG00000030243	Recql	2.14	1.1	1.95	0.0324981	1.87	1.1	1.7	0.0183124	1	1	1	0.00501491	0.0690417	1
ENSMUSG00000037190	Cyb561d2	9.27	4.21	2.2	0.01452	7.86	4.21	1.87	0.0410955	1	1	1	0.00502671	0.0690417	1
ENSMUSG00000022503	Nubp1	22.88	11.47	2	0.0176146	22.26	11.47	1.94	0.0339899	1	1	1	0.00504164	0.0690417	1
ENSMUSG00000092416	Zfp141	7.99	3.4	2.35	0.0142489	7.71	3.4	2.27	0.0422825	1	1	1	0.00506953	0.0690417	1
ENSMUSG00000032224	Fam81a	2.43	0.95	2.54	0.0143147	2.19	0.95	2.29	0.0421256	1	1	1	0.00507351	0.0690417	1
ENSMUSG00000021252	0610007P14Rik	391.13	327.29	1.2	0.0168329	383.49	327.29	1.17	0.0359173	1	1	1	0.0050852	0.0690417	1
ENSMUSG00000047228	BC048546	29.08	16.13	1.8	0.0216287	30.5	16.13	1.89	0.0281061	1	1	1	0.00510969	0.0690673	1
ENSMUSG00000081094	Rpl19-ps11	48.83	21.67	2.25	0.0249391	49.23	21.67	2.27	0.0244262	1	1	1	0.00511909	0.0690673	1
ENSMUSG00000028318	Polr1e	3.65	1.9	1.92	0.0393671	4.01	1.9	2.11	0.0154848	1	1	1	0.00512223	0.0690673	1
ENSMUSG00000038422	Hdhd3	34.49	21.94	1.57	0.0360248	38.54	21.94	1.76	0.0171264	1	1	1	0.00517684	0.0694957	1
ENSMUSG00000035772	Mrps2	81.24	55.55	1.46	0.0134431	72.49	55.55	1.31	0.0460627	1	1	1	0.00519347	0.0694957	1
ENSMUSG00000061032	Rrp1	25.12	18.92	1.33	0.0498931	28.62	18.92	1.51	0.0125392	1	1	1	0.00524067	0.0696751	1
ENSMUSG00000026791	Slc2a8	12.46	7.37	1.69	0.0381386	10.93	7.37	1.48	0.0164968	1	1	1	0.00526681	0.0696751	1
ENSMUSG00000020321	Mdh1	554.57	447.9	1.24	0.0257399	533.46	447.9	1.19	0.0252543	1	1	1	0.00542037	0.0709755	1
ENSMUSG00000049728	Zfp668	4.63	2.56	1.81	0.0483979	5.67	2.56	2.22	0.0136285	1	1	1	0.00549036	0.0717118	1
ENSMUSG00000002968	Med25	15.34	6.82	2.25	0.0153554	13.52	6.82	1.98	0.0431496	1	1	1	0.00551224	0.0719075	1
ENSMUSG00000079477	Rab7	210.45	155.39	1.35	0.0261392	213.88	155.39	1.38	0.0255714	1	1	1	0.00555494	0.0721035	1
ENSMUSG00000033852	Pla2g4b	5.89	2.87	2.05	0.0252266	7.26	2.87	2.53	0.0267263	1	1	1	0.0055973	0.0722541	1
ENSMUSG00000067825	Pex26	22.73	17.1	1.33	0.0165388	25.22	17.1	1.47	0.0407979	1	1	1	0.0056012	0.0722541	1
ENSMUSG00000028741	Mrto4	70.88	39.88	1.78	0.0268089	74.87	39.88	1.88	0.0252049	1	1	1	0.00560826	0.0722558	1
ENSMUSG00000019944	Rhobtb1	86.87	65.87	1.32	0.0337453	92.72	65.87	1.41	0.0201075	1	1	1	0.00562883	0.0724312	1
ENSMUSG00000022723	Crybg3	7.17	2.67	2.68	0.0261731	6.58	2.67	2.46	0.0260355	1	1	1	0.00564995	0.072546	1
ENSMUSG00000021782	Dlg5	16.41	9.26	1.77	0.0229065	20.12	9.26	2.17	0.0297735	1	1	1	0.00565416	0.072546	1
ENSMUSG00000057054	Inca1	31.51	19.73	1.6	0.023581	32.09	19.73	1.63	0.0292719	1	1	1	0.00571428	0.0729249	1
ENSMUSG00000030045	Mrpl19	24.25	17.6	1.38	0.0428544	28.92	17.6	1.64	0.0162158	1	1	1	0.00574817	0.0729249	1
ENSMUSG00000021044	Adck1	22.11	11.89	1.86	0.0192752	21.12	11.89	1.78	0.036094	1	1	1	0.00575399	0.0729249	1
ENSMUSG00000031754	Nudt21	29.55	20.92	1.41	0.0181348	29.28	20.92	1.4	0.0385652	1	1	1	0.00578054	0.0729249	1
ENSMUSG00000026958	Dpp7	18.14	9.32	1.95	0.0283903	19.25	9.32	2.07	0.0246705	1	1	1	0.00578803	0.0729249	1
ENSMUSG00000039130	Zc3hc1	46.17	34.59	1.33	0.0357146	56.32	34.59	1.63	0.019673	1	1	1	0.00580408	0.0729249	1
ENSMUSG00000025439	Clns1a	33.48	21.49	1.56	0.019376	31.7	21.49	1.48	0.0373951	1	1	1	0.00596314	0.0742579	1
ENSMUSG00000042251	Pm20d1	71.07	58.47	1.22	0.0275422	68.39	58.47	1.17	0.0266264	1	1	1	0.00602659	0.074668	1
ENSMUSG00000022469	Rapgef3	9.38	5.29	1.77	0.0277742	11.2	5.29	2.12	0.0264305	1	1	1	0.0060319	0.074668	1
ENSMUSG00000028156	Eif4e	74.01	51.69	1.43	0.0149443	64.41	51.69	1.25	0.0495368	1	1	1	0.00607667	0.075044	1
ENSMUSG00000067144	Slc22a7	25.63	15.15	1.69	0.0329877	28.83	15.15	1.9	0.0225571	1	1	1	0.00610415	0.0751164	1
ENSMUSG00000029283	Cdc7	2.42	1.26	1.92	0.0219709	2.51	1.26	1.99	0.0339156	1	1	1	0.00611171	0.0751207	1
ENSMUSG00000017843	Ppp2r5c	16.09	10.38	1.55	0.0337992	16.22	10.38	1.56	0.022616	1	1	1	0.00625007	0.0765505	1
ENSMUSG00000027803	Wwtr1	10.72	5.47	1.96	0.029898	10.19	5.47	1.86	0.0258016	1	1	1	0.00630037	0.0768401	1
ENSMUSG00000000682	Cd52	12.73	5.59	2.28	0.0296197	14.76	5.59	2.64	0.0262006	1	1	1	0.0063336	0.0768401	1
ENSMUSG00000025868	Higd2a	142.67	102.79	1.39	0.0300474	138.95	102.79	1.35	0.0258842	1	1	1	0.00634577	0.0768401	1
ENSMUSG00000002014	Ssr4	268.73	195.2	1.38	0.0235122	277.79	195.2	1.42	0.033228	1	1	1	0.00637089	0.0769959	1
ENSMUSG00000057074	Ces1g	167.22	123.48	1.35	0.0254642	166.44	123.48	1.35	0.0308921	1	1	1	0.00640936	0.0770597	1
ENSMUSG00000028608	0610037L13Rik	17.82	12.59	1.42	0.0353496	17.5	12.59	1.39	0.0223786	1	1	1	0.00644102	0.0771734	1
ENSMUSG00000029048	Rer1	139.08	111.79	1.24	0.0258174	142.47	111.79	1.27	0.0307551	1	1	1	0.00646203	0.0771734	1
ENSMUSG00000025200	Cwf19l1	13.97	9.72	1.44	0.016663	13.97	9.72	1.44	0.0480727	1	1	1	0.0065121	0.0773953	1
ENSMUSG00000047443	Fam132b	8.82	2.99	2.94	0.0236451	8.03	2.99	2.68	0.0341376	1	1	1	0.00655594	0.0778275	1
ENSMUSG00000027668	Mfn1	84.45	60.6	1.39	0.0460397	95.35	60.6	1.57	0.0175868	1	1	1	0.00657377	0.0778395	1
ENSMUSG00000083306	Gm13868	1.48	0.95	1.56	0.0488939	1.77	0.95	1.87	0.0165943	1	1	1	0.00658565	0.0778395	1
ENSMUSG00000085315	A430018G15Rik	20.02	10.64	1.88	0.0294284	24.34	10.64	2.29	0.0276787	1	1	1	0.00660827	0.0778395	1
ENSMUSG00000075467	Dnlz	15.76	9.8	1.61	0.017313	15.14	9.8	1.54	0.0471363	1	1	1	0.00661916	0.0778395	1
ENSMUSG00000073423	Zfp414	10.34	5.33	1.94	0.0395596	12.08	5.33	2.27	0.0206998	1	1	1	0.0066391	0.0778395	1
ENSMUSG00000035382	Pcsk7	6.13	2.27	2.7	0.017721	4.68	2.27	2.06	0.0464586	1	1	1	0.00667048	0.0779875	1
ENSMUSG00000029478	Ncor2	38.56	24.64	1.57	0.0316487	41.68	24.64	1.69	0.0260734	1	1	1	0.00668395	0.0780143	1
ENSMUSG00000048217	Nags	77.63	65.72	1.18	0.0431484	85.02	65.72	1.29	0.0193784	1	1	1	0.00676167	0.0786573	1
ENSMUSG00000001924	Uba1	116.14	91.03	1.28	0.0247525	120.47	91.03	1.32	0.033935	1	1	1	0.0067888	0.0788618	1
ENSMUSG00000085535	Gm16719	4.37	2.18	2.01	0.048113	4.79	2.18	2.2	0.0174748	1	1	1	0.00679439	0.0788618	1
ENSMUSG00000026131	Dst	53.8	43.98	1.22	0.0468928	61.36	43.98	1.39	0.0180014	1	1	1	0.00681825	0.0789177	1
ENSMUSG00000055312	0610012H03Rik	24.95	16.25	1.54	0.0421011	27.74	16.25	1.71	0.0200625	1	1	1	0.00682191	0.0789177	1
ENSMUSG00000045665	Mfsd5	57.79	39.99	1.45	0.0321954	69.73	39.99	1.74	0.0264137	1	1	1	0.00686256	0.0791556	1
ENSMUSG00000052296	Ppp6r1	106.79	70.31	1.52	0.036138	120.2	70.31	1.71	0.0235925	1	1	1	0.00687801	0.0792149	1
ENSMUSG00000043162	Pigy	51.18	32.36	1.58	0.031592	51.43	32.36	1.59	0.0272351	1	1	1	0.00693328	0.0795212	1
ENSMUSG00000063694	Cycs	145.15	109.46	1.33	0.0224787	151.9	109.46	1.39	0.0384252	1	1	1	0.00695683	0.0796824	1
ENSMUSG00000052369	Tmem106c	10.97	6.8	1.61	0.0173439	10.96	6.8	1.61	0.0499333	1	1	1	0.00697298	0.0797336	1
ENSMUSG00000086198	Gm16598	5.85	2.8	2.08	0.018726	5.89	2.8	2.1	0.0462753	1	1	1	0.00697659	0.0797336	1
ENSMUSG00000022389	Tef	742.05	512.04	1.45	0.0262849	862.84	512.04	1.69	0.0331615	1	1	1	0.00701251	0.0799687	1
ENSMUSG00000030126	Tmcc1	48.78	34.32	1.42	0.0274886	49.52	34.32	1.44	0.0319263	1	1	1	0.00705449	0.0800869	1
ENSMUSG00000025277	Abhd6	30.08	19.23	1.56	0.0410515	34.68	19.23	1.8	0.0213937	1	1	1	0.00705896	0.0800869	1
ENSMUSG00000035173	A630007B06Rik	13.43	9.49	1.42	0.0280688	16.05	9.49	1.69	0.0315317	1	1	1	0.00710688	0.0803417	1
ENSMUSG00000073002	Vamp5	18.58	9.48	1.96	0.0195552	16.14	9.48	1.7	0.0458236	1	1	1	0.00718437	0.0809878	1
ENSMUSG00000078134	Gm12355	12.4	6.03	2.06	0.021666	12.76	6.03	2.12	0.0422259	1	1	1	0.00731594	0.0815552	1
ENSMUSG00000028243	Ubxn2b	7.28	4.42	1.65	0.0209969	8.09	4.42	1.83	0.0436985	1	1	1	0.0073346	0.0816498	1
ENSMUSG00000030007	Cct7	266.91	219.43	1.22	0.0457547	304.67	219.43	1.39	0.0201129	1	1	1	0.00735366	0.0817135	1
ENSMUSG00000020922	Lsm12	19.57	10.16	1.93	0.0199751	15.44	10.16	1.52	0.0464107	1	1	1	0.00740116	0.0819791	1
ENSMUSG00000045624	Esf1	27.66	19	1.46	0.0307323	30.56	19	1.61	0.030574	1	1	1	0.00748873	0.0822414	1
ENSMUSG00000060143	Gm10076	21.24	11.22	1.89	0.0346593	26.44	11.22	2.36	0.0271602	1	1	1	0.00750089	0.0822414	1
ENSMUSG00000037221	Mospd3	21.56	14.7	1.47	0.0416951	22.07	14.7	1.5	0.0226141	1	1	1	0.00751164	0.0822414	1
ENSMUSG00000026938	Fcna	106.99	79.12	1.35	0.0270912	112.92	79.12	1.43	0.0350564	1	1	1	0.00755915	0.0825016	1
ENSMUSG00000025453	Nnt	28.13	20.97	1.34	0.0304084	29.44	20.97	1.4	0.0313457	1	1	1	0.00758317	0.0825908	1
ENSMUSG00000028233	Tgs1	20.85	14.38	1.45	0.0240845	19.61	14.38	1.36	0.0399597	1	1	1	0.00764737	0.0826378	1
ENSMUSG00000034709	Klraq1	9.31	5.8	1.61	0.0278856	10.34	5.8	1.78	0.034524	1	1	1	0.00764955	0.0826378	1
ENSMUSG00000057894	Zfp329	9.08	5.26	1.73	0.0246203	8.74	5.26	1.66	0.0391555	1	1	1	0.00765856	0.0826378	1
ENSMUSG00000042508	Dmtf1	13.01	8.06	1.61	0.0459549	14.11	8.06	1.75	0.0209784	1	1	1	0.00765884	0.0826378	1
ENSMUSG00000038860	Garnl3	6.17	3.63	1.7	0.0494383	6.39	3.63	1.76	0.0195914	1	1	1	0.00769011	0.0828038	1
ENSMUSG00000017858	Ift52	18.77	10.03	1.87	0.0404093	19.8	10.03	1.97	0.0243906	1	1	1	0.00780823	0.0832609	1
ENSMUSG00000022464	Slc38a4	1714.99	1366.61	1.25	0.030183	1697.63	1366.61	1.24	0.0326701	1	1	1	0.00781151	0.0832609	1
ENSMUSG00000002103	Acp2	58.94	38.33	1.54	0.0321825	62.77	38.33	1.64	0.0307414	1	1	1	0.00783403	0.0832817	1
ENSMUSG00000031753	Cog4	48.47	32.55	1.49	0.0350643	53.75	32.55	1.65	0.0283559	1	1	1	0.00786823	0.0834288	1
ENSMUSG00000025616	Usp16	13.04	8.78	1.48	0.021697	12.69	8.78	1.44	0.0467831	1	1	1	0.00801162	0.0845751	1
ENSMUSG00000024019	Ftsjd2	24.31	16.63	1.46	0.0234447	24.64	16.63	1.48	0.0436314	1	1	1	0.00806586	0.084736	1
ENSMUSG00000000159	Igsf5	35.55	25.39	1.4	0.0488425	37.92	25.39	1.49	0.020964	1	1	1	0.0080728	0.084736	1
ENSMUSG00000029528	Pxn	20.3	14.29	1.42	0.0320414	20.97	14.29	1.47	0.0322752	1	1	1	0.00814303	0.0852877	1
ENSMUSG00000027634	Ndrg3	11.65	6.85	1.7	0.0411662	13.06	6.85	1.91	0.0252124	1	1	1	0.00816884	0.0853145	1
ENSMUSG00000035199	Arl6ip5	15.78	8.25	1.91	0.0433343	18.3	8.25	2.22	0.024198	1	1	1	0.00824233	0.0859958	1
ENSMUSG00000024151	Msh2	15.61	8.34	1.87	0.0270116	16.25	8.34	1.95	0.0390884	1	1	1	0.00829196	0.0862545	1
ENSMUSG00000028964	Park7	151.64	125.04	1.21	0.0222713	146.2	125.04	1.17	0.0480796	1	1	1	0.00839434	0.0866588	1
ENSMUSG00000004562	Arhgef40	14.76	8.6	1.72	0.046554	16.9	8.6	1.97	0.0230505	1	1	1	0.00841006	0.0866588	1
ENSMUSG00000001998	Ap4e1	8	4.32	1.85	0.0394254	8.86	4.32	2.05	0.0272201	1	1	1	0.00841054	0.0866588	1
ENSMUSG00000026600	Soat1	4.74	1.86	2.55	0.0265752	4.99	1.86	2.69	0.040401	1	1	1	0.00841396	0.0866588	1
ENSMUSG00000038517	Tbkbp1	19.53	7.91	2.47	0.0329654	21.02	7.91	2.66	0.0326599	1	1	1	0.00843435	0.0867331	1
ENSMUSG00000033106	Slc7a6os	16.2	7.56	2.14	0.0380986	17.84	7.56	2.36	0.0285505	1	1	1	0.00851006	0.0870465	1
ENSMUSG00000028861	Mrps15	62.96	39.06	1.61	0.0433206	66.6	39.06	1.7	0.025426	1	1	1	0.0086037	0.087746	1
ENSMUSG00000021785	Ngly1	14.41	6.52	2.21	0.0314864	12.31	6.52	1.89	0.0353089	1	1	1	0.00867367	0.0881535	1
ENSMUSG00000029104	Htt	12.73	6.75	1.89	0.0356725	12.73	6.75	1.89	0.0311812	1	1	1	0.00867749	0.0881535	1
ENSMUSG00000023961	Enpp4	23.19	15.29	1.52	0.023002	21.07	15.29	1.38	0.0487296	1	1	1	0.00873572	0.0885226	1
ENSMUSG00000025371	Chmp6	14.02	10.27	1.37	0.0354676	16.29	10.27	1.59	0.031653	1	1	1	0.0087478	0.0885226	1
ENSMUSG00000036339	6720456H20Rik	8.86	3.57	2.48	0.024652	8.22	3.57	2.3	0.0459641	1	1	1	0.00881874	0.0889619	1
ENSMUSG00000062627	Mysm1	33.7	18.57	1.81	0.0460773	39.09	18.57	2.11	0.0246435	1	1	1	0.008835	0.0889619	1
ENSMUSG00000035226	Rims4	1.48	0.94	1.57	0.0252541	2.07	0.94	2.2	0.0453359	1	1	1	0.00889878	0.0889619	1
ENSMUSG00000027075	Slc43a1	6.74	3.33	2.03	0.0373733	9.46	3.33	2.84	0.0306466	1	1	1	0.00890181	0.0889619	1
ENSMUSG00000022299	Slc25a32	5.08	2.36	2.15	0.0468955	4.7	2.36	1.99	0.0244519	1	1	1	0.00891075	0.0889619	1
ENSMUSG00000024579	Pcyox1l	8.51	5.53	1.54	0.0352608	9.25	5.53	1.67	0.0327916	1	1	1	0.00897553	0.0889619	1
ENSMUSG00000027649	Ctnnbl1	15.69	6.31	2.49	0.0303105	16.96	6.31	2.69	0.0383939	1	1	1	0.00902609	0.0889619	1
ENSMUSG00000027536	Chmp4c	3.05	1.47	2.07	0.0388878	3.9	1.47	2.64	0.0303618	1	1	1	0.00914059	0.0891842	1
ENSMUSG00000022575	Gsdmd	15.72	10.48	1.5	0.0432365	19.9	10.48	1.9	0.0273443	1	1	1	0.00915116	0.0891842	1
ENSMUSG00000025491	Ifitm1	11.6	8.22	1.41	0.0498669	12.93	8.22	1.57	0.0238976	1	1	1	0.00921467	0.0891842	1
ENSMUSG00000032860	P2ry2	23.97	16.47	1.46	0.0426963	24.9	16.47	1.51	0.0281545	1	1	1	0.00928459	0.089688	1
ENSMUSG00000062110	Scfd2	5.02	2.41	2.08	0.0270104	4.79	2.41	1.99	0.0446556	1	1	1	0.00931197	0.089786	1
ENSMUSG00000051319	1500011K16Rik	11.52	5.63	2.04	0.0257184	8.32	5.63	1.48	0.0470612	1	1	1	0.00934001	0.0899731	1
ENSMUSG00000068742	Cry2	58.21	40.62	1.43	0.0472539	63.14	40.62	1.55	0.0259219	1	1	1	0.0094378	0.0904138	1
ENSMUSG00000058444	Map2k5	11.07	5.19	2.13	0.0339733	10.72	5.19	2.07	0.0363027	1	1	1	0.00949417	0.090468	1
ENSMUSG00000074918	5430417L22Rik	5.85	2.21	2.65	0.0264241	4.48	2.21	2.03	0.0473263	1	1	1	0.00960947	0.0908065	1
ENSMUSG00000033618	Map3k13	5.62	2.14	2.63	0.0454595	6.53	2.14	3.05	0.0276261	1	1	1	0.00964498	0.0909771	1
ENSMUSG00000024829	Mrpl21	32.18	19.19	1.68	0.0417077	34.24	19.19	1.78	0.030524	1	1	1	0.00975987	0.0914424	1
ENSMUSG00000044881	Chchd8	10.24	5.64	1.82	0.0276755	11.19	5.64	1.98	0.0460317	1	1	1	0.00976564	0.0914424	1
ENSMUSG00000026468	Lhx4	10.62	3.15	3.37	0.0482867	16.81	3.15	5.33	0.0264503	1	1	1	0.00978728	0.0914424	1
ENSMUSG00000063281	Zfp35	11.17	6	1.86	0.0286258	11.35	6	1.89	0.0446356	1	1	1	0.00979082	0.0914424	1
ENSMUSG00000006095	Tbcb	32.48	22.74	1.43	0.0269486	31.71	22.74	1.39	0.047545	1	1	1	0.00981441	0.0914988	1
ENSMUSG00000026433	Rab7l1	31.78	21.12	1.5	0.0429783	32.17	21.12	1.52	0.0305139	1	1	1	0.010015	0.09287	1
ENSMUSG00000003402	Prkcsh	88.08	67.31	1.31	0.0476405	99.86	67.31	1.48	0.027758	1	1	1	0.0100877	0.0932129	1
ENSMUSG00000068240	Gm11808	19.16	9.6	2	0.0317971	22.12	9.6	2.3	0.0420042	1	1	1	0.0101752	0.0936889	1
ENSMUSG00000047867	Gimap6	5.83	3.54	1.65	0.0384752	6.26	3.54	1.77	0.0348287	1	1	1	0.0102045	0.0937272	1
ENSMUSG00000008976	Gabpa	11.08	6.06	1.83	0.0495678	11.71	6.06	1.93	0.0277447	1	1	1	0.0104369	0.0949248	1
ENSMUSG00000018405	Mrm1	15.88	8.51	1.87	0.0445894	19.32	8.51	2.27	0.0314201	1	1	1	0.0106064	0.0958807	1
ENSMUSG00000071652	Ints5	24.46	16.96	1.44	0.0335092	23.79	16.96	1.4	0.0419732	1	1	1	0.0106424	0.0959336	1
ENSMUSG00000037847	BC016495	39.69	27.6	1.44	0.0456438	42.04	27.6	1.52	0.0308449	1	1	1	0.0106515	0.0959336	1
ENSMUSG00000038525	Armc10	10.74	4.65	2.31	0.037939	10.32	4.65	2.22	0.0371853	1	1	1	0.0106705	0.0959336	1
ENSMUSG00000045991	Onecut2	239.06	286.6	0.83	0.0334744	223.18	286.6	0.78	0.042489	-1	-1	1	0.0107461	0.0959784	1
ENSMUSG00000076441	Ass1	521.16	351.55	1.48	0.0364507	552.02	351.55	1.57	0.0390934	1	1	1	0.0107637	0.0960476	1
ENSMUSG00000027534	Snx16	12.24	7.57	1.62	0.0316072	13.19	7.57	1.74	0.0452007	1	1	1	0.0107879	0.0960476	1
ENSMUSG00000030291	Med21	20.21	13.63	1.48	0.0352087	19.3	13.63	1.42	0.0408791	1	1	1	0.0108575	0.096339	1
ENSMUSG00000038072	Galnt11	5.93	2.11	2.81	0.032008	4.5	2.11	2.14	0.0453347	1	1	1	0.0109345	0.0964839	1
ENSMUSG00000080921	Rpl38-ps2	15.74	8.37	1.88	0.0305811	16.82	8.37	2.01	0.0478205	1	1	1	0.0110085	0.0965854	1
ENSMUSG00000090928	C530050E15Rik	1.71	1.02	1.68	0.0474596	2.27	1.02	2.24	0.0308303	1	1	1	0.0110137	0.0965854	1
ENSMUSG00000041697	Cox6a1	566.1	468.74	1.21	0.0400998	571.34	468.74	1.22	0.0368607	1	1	1	0.0111109	0.0970928	1
ENSMUSG00000058934	Gm16176	1.56	0.94	1.66	0.0410764	1.65	0.94	1.75	0.0361002	1	1	1	0.0111419	0.0970928	1
ENSMUSG00000039770	Ypel5	88.76	65.31	1.36	0.0436513	91.15	65.31	1.4	0.0340037	1	1	1	0.0111513	0.0970928	1
ENSMUSG00000086615	Gm16862	2.44	0.94	2.59	0.0319769	1.84	0.94	1.95	0.0467357	1	1	1	0.0112174	0.0973515	1
ENSMUSG00000054474	Thnsl2	71.66	50.52	1.42	0.0411271	70.39	50.52	1.39	0.0374525	1	1	1	0.011515	0.0985395	1
ENSMUSG00000043286	Pnpla1	11.33	4.95	2.29	0.0330695	11.54	4.95	2.33	0.0474159	1	1	1	0.0116942	0.0994603	1
ENSMUSG00000069631	Strada	5.01	2.16	2.32	0.0327432	4.49	2.16	2.08	0.0482426	1	1	1	0.0117691	0.0997308	1

[truncated: 11 more sheets: Supplementary Data 9, Supplementary Data 10, Supplementary Data 11, Supplementary Data 12, Supplementary Data 13, Supplementary Data 14a, Supplementary Data 14b, Supplementary Data 14c, Supplementary Data 15a, Supplementary Data 15b, Supplementary Data 16]
