# Supplementary material for: Transkingdom interactions between Lactobacilli and hepatic mitochondria attenuate western diet-induced diabetes
Source: Nat Commun. 2021 Jan 4;12:101. doi: 10.1038/s41467-020-20313-x (PMC7782853; doi:10.1038/s41467-020-20313-x)
Supplement: Supplementary file 6 — Source Data [file 41467_2020_20313_MOESM6_ESM.xlsx]

## Sheet: Fig 1a & Fig S1
	ND	ND	ND	ND	ND	WD	WD	WD	WD	WD
Body weight	23	24.4	24.6	24.4	26.6	30.2	30.4	32.6	28.2	26.1	Experiment 1 (4 weeks/T1)
fasting glucose	123	108	164	102	151	176	115	180	146	171
fed glucose	112	167	147	125	152	192	159	220	193	228
fasting insulin	0.660728	1.73402	0.906122	0.318637	1.36104	0.814858	1.37847	1.20201	0.882214	1.20419
HOMA-IR	0.836456	1.57098	1.78641	0.35165	1.33728	0.935216	1.20742	1.49279	1.45176	2.06414
GTT-AUC	19688	20925	23025	17198	17243	41010	30893	41145	32228	35798
120min glucose	113	104	122	100	105	193	129	219	175	189
fasting leptin	5.52061	12.4379	4.88721	1.17346	8.42154	28.1068	6.09114	26.735	18.1659	6.90389
non-fasting cholesterol	na	na	na	na	na	na	na	na	na	na
epididymal fat % body weight	na	na	na	na	na	na	na	na	na	na
	ND	ND	ND	ND	ND	WD	WD	WD	WD	WD
Body weight	26.2	26	28.6	27.8	28.8	36.5	34.9	39	35.9	31	Experiment 1 (8 weeks/T2)
fasting glucose	156	154	186	173	172	183	164	184	203	196
fed glucose	137	142	144	151	163	154	159	177	172	195
fasting insulin	0.497734	1.14353	0.426538	0.677621	1.13017	1.48314	1.17288	1.81332	1.03384	1.06331
HOMA-IR	0.565766	1.43175	0.629463	1.19688	1.87073	2.46936	1.56839	3.04843	2.29531	2.18764
GTT-AUC	24863	22703	25230	22748	25665	34238	29280	34650	37305	34868
120min glucose	146	120	121	115	140	204	141	189	208	171
fasting leptin	4.58481	10.7368	5.07926	1.20008	10.6723	26.789	7.41207	24.8926	19.3506	7.54943
non-fasting cholesterol	122.264	124.608	114.449	113.668	137.892	185.168	130.859	169.93	155.474	153.13
epididymal fat % body weight	2.40878	1.98885	1.66189	1.32122	2.72535	5.9874	3.52579	5.87821	5.25655	4.11323
	ND	ND	ND	ND	ND	WD	WD	WD	WD	WD
Body weight	24.6	27.3	24.3	24.2	21.2	27.7	29	25.1	33	29.6	Experiment 2 (4 weeks/T1)
fasting glucose	122	66	83	109	82	125	111	138	151	152
fed glucose	125	133	109	111	116	139	175	150	158	168
fasting insulin	0.762051	0.796962	0.110485	1.04967	0.15307	1.41579	1.25293	1.16403	1.77042	1.40515
HOMA-IR	0.977607	2.59282	0.124738	2.40718	0.163729	2.33423	2.39053	2.55983	4.36284	4.01178
GTT-AUC	17903	21533	14423	19815	16815	30998	30270	34838	37658	31725
120min glucose	99	110	73	78	70	120	109	172	170	172
fasting leptin	10.9852	5.77085	5.08405	9.48252	4.46287	24.6385	15.6614	22.7677	64.9845	32.1058
non-fasting cholesterol	na	na	na	na	na	na	na	na	na	na
epididymal fat % body weight	na	na	na	na	na	na	na	na	na	na
ID	ND	ND	ND	ND	ND	WD	WD	WD	WD	WD
Body weight	26.6	30.7	26.3	26.5	23.6	32.1	31.5	30.8	39	34.2	Experiment 2 (8 weeks/T2)
fasting glucose from GTT	128	134	68	109	61	175	188	187	169	173
fed glucose	158	162	118	146	103	188	174	196	184	170
fasting insulin	0.867027	0.889575	0.160456	0.863258	0.116887	0.930625	1.3991	1.22863	2.34621	1.30568
HOMA-IR	1.03679	1.24616	0.0469312	1.10586	0.0544074	1.68414	2.3271	2.67962	4.72402	3.30378
GTT-AUC	20940	26348	15060	24713	13050	39030	32168	40553	35888	36668
120min glucose	116	128	82	117	67	185	152	195	206	212
fasting leptin	8.60526	8.16706	2.22362	9.36374	2.0565	41.3128	26.1677	55.3912	97.1302	72.6203
non-fasting cholesterol	134.615	102.995	54.948	114.082	52.8947	146.935	124.349	147.756	183.483	135.026
					Glucose mg/dL
	ND					WD					Experiment 1 (GTT)
0	156	154	186	173	172	183	164	184	203	196										173*
15	350	322	330	348	382	427	367	454	429	422										401*
30	273	269	284	236	254	366	376	414	357	373										390*
60	176	157	197	166	194	269	219	255	335	301										316*
120	146	120	121	115	140	204	141	189	208	171										212*
	ND					WD					Experiment 2 (GTT)
0	128	134	68	109	61	175	188	187	169	173
15	362	364	200	303	197	463	362	459	345	401
30	244	323	180	284	139	417	359	444	410	390
60	124	195	112	210	100	352	282	365	312	316
120	116	128	82	117	67	185	152	195	206	212

## Sheet: Fig 1d improver
BiBC score	-10 * log10 (ileum 8 wk diet pval)	pval = 0.05
0	29.0061	13.0103
0	9.83038	13.0103
0	17.7233	13.0103
0	4.10296	13.0103
0	8.64473	13.0103
0	8.3178	13.0103
0	14.0465	13.0103
0	17.605	13.0103
0	6.16494	13.0103
0	15.1771	13.0103
0	14.0465	13.0103
0	1.72302	13.0103
0	14.0465	13.0103
0	14.0465	13.0103
0	1.41778	13.0103
0	14.0465	13.0103
0	14.0465	13.0103
0	14.0465	13.0103
0	1.41778	13.0103
0	12.5026	13.0103
0	14.0465	13.0103
0	16.1318	13.0103
0	10.6016	13.0103
0	18.3925	13.0103
0	13.3546	13.0103
0	28.618	13.0103
0	20.3391	13.0103
0	12.5026	13.0103
0	4.10296	13.0103
0	7.72243	13.0103
0	0.240122	13.0103
0	0.35081	13.0103
0	14.0465	13.0103
0	13.3213	13.0103
0	13.0917	13.0103
0	11.2896	13.0103
0	7.21909	13.0103
0	3.60442	13.0103
0	18.1997	13.0103
0	0.873833	13.0103
0	6.85723	13.0103
0	5.20932	13.0103
0.363636	7.86638	13.0103
0.57572	14.0465	13.0103
0.680851	25.8352	13.0103
0.727273	8.50897	13.0103
0.727273	11.8881	13.0103
0.863579	14.0465	13.0103
1.45455	9.88172	13.0103
1.68421	12.5767	13.0103
1.95556	14.0465	13.0103
2.54545	3.41184	13.0103
3.66208	12.5026	13.0103
3.75686	4.2701	13.0103
4.28571	18.7509	13.0103
4.3179	1.27345	13.0103
4.57572	9.93816	13.0103
4.66667	12.5767	13.0103
5.03735	19.609	13.0103
5.12201	14.0465	13.0103
5.44	14.0465	13.0103
5.83529	14.0465	13.0103
7.68	14.0465	13.0103
8	14.0465	13.0103
8	14.0465	13.0103
8	14.0465	13.0103
8.66667	12.5026	13.0103
9.81664	17.6402	13.0103
10.56	1.27345	13.0103
11.0775	14.0465	13.0103
12.2061	1.27345	13.0103
13.2	8.42172	13.0103
13.6947	1.27345	13.0103
14.1286	4.8818	13.0103
15.9091	0.809668	13.0103
16	10.8811	13.0103
16	14.0465	13.0103
16	12.1876	13.0103
17.4545	4.22497	13.0103
17.6221	16.4809	13.0103
18.4507	12.8629	13.0103
20.4589	13.21	13.0103
24.1256	21.401	13.0103
26.5888	14.0465	13.0103
31.1165	14.0465	13.0103
31.3008	7.37897	13.0103
34.1177	1.38106	13.0103
42.9053	30.1253	13.0103
44.4813	31.7247	13.0103
46.0417	7.0002	13.0103
53.463	15.5311	13.0103
184.98	20.7646	13.0103
285.836	20.8054	13.0103
285.836	18.5141	13.0103
310.118	8.74963	13.0103

## Sheet: Fig 1d worsener
BiBC score	-10 * log10 (ileum 8 wk diet pval)	pval = 0.05
0	1.79762	13.0103
0	3.79836	13.0103
0	13.1354	13.0103
0	11.8881	13.0103
0	14.0465	13.0103
0	13.21	13.0103
0	13.21	13.0103
0	14.0465	13.0103
0	2.14124	13.0103
0	12.5026	13.0103
0	13.21	13.0103
0	12.5026	13.0103
0	10.3731	13.0103
0	8.50897	13.0103
0	4.2701	13.0103
0	14.0465	13.0103
0	5.57501	13.0103
0	7.21909	13.0103
0	8.3178	13.0103
0	5.57501	13.0103
0	27.4186	13.0103
0	2.54565	13.0103
0	1.27345	13.0103
0	16.869	13.0103
0	16.2991	13.0103
0	3.02994	13.0103
0	18.8058	13.0103
0	14.0465	13.0103
0	1.87404	13.0103
0	10.2437	13.0103
0	3.55509	13.0103
0	14.0465	13.0103
0	4.75715	13.0103
0	0.890262	13.0103
0	8.50897	13.0103
0	16.2991	13.0103
0	4.2701	13.0103
0	9.93816	13.0103
0	6.91035	13.0103
0	5.39813	13.0103
0	10.3731	13.0103
0	13.21	13.0103
0	17.7369	13.0103
0	14.0465	13.0103
0	15.8777	13.0103
0	0.873833	13.0103
0	1.27345	13.0103
0	0.0582487	13.0103
0	11.7654	13.0103
0.363636	11.4882	13.0103
0.380952	9.88172	13.0103
0.470588	16.1318	13.0103
0.476863	10.8811	13.0103
0.727273	4.10296	13.0103
1.14286	11.2896	13.0103
1.14286	3.27581	13.0103
1.19149	18.8058	13.0103
1.6	2.14124	13.0103
1.92779	14.0465	13.0103
2.11765	2.70717	13.0103
2.63161	12.5026	13.0103
2.85892	12.204	13.0103
3.60784	1.32172	13.0103
3.60784	8.74963	13.0103
3.75686	0.147069	13.0103
4	7.86638	13.0103
4.90323	4.10296	13.0103
5.33333	4.95966	13.0103
5.43294	14.0465	13.0103
6.50392	6.11294	13.0103
6.78469	13.7671	13.0103
7.02745	7.40574	13.0103
7.11529	6.11294	13.0103
7.51515	12.1876	13.0103
8	14.0465	13.0103
8	3.76684	13.0103
8	9.08467	13.0103
8	20.99	13.0103
8	0.474891	13.0103
8	14.0465	13.0103
8	4.68955	13.0103
8	11.4899	13.0103
8.38182	22.8577	13.0103
8.86934	5.39813	13.0103
8.99394	5.00957	13.0103
10.1429	10.6016	13.0103
10.4333	16.1318	13.0103
10.8	14.0465	13.0103
10.9091	3.55509	13.0103
11.4614	2.54565	13.0103
11.666	0.0582487	13.0103
13.8776	12.5026	13.0103
14.3546	1.92806	13.0103
14.5455	17.7369	13.0103
14.9831	3.55509	13.0103
15.3562	12.1876	13.0103
16	5.39813	13.0103
16.347	6.44151	13.0103
17.1946	29.1417	13.0103
17.2519	22.5871	13.0103
20.6857	14.0465	13.0103
20.6909	7.8849	13.0103
21.7161	0.474891	13.0103
23.9398	16.9336	13.0103
25.5455	6.22774	13.0103
26.9492	4.75715	13.0103
28.6883	1.05185	13.0103
29.463	4.22497	13.0103
29.5117	4.02711	13.0103
31.5152	4.2701	13.0103
32.0571	5.39813	13.0103
34.1381	3.55509	13.0103
39.4223	14.0465	13.0103
41.5656	26.2994	13.0103
53.1645	14.656	13.0103
59.47	4.2701	13.0103
61.5023	5.39813	13.0103
66.0782	0.474891	13.0103
73.2277	3.60442	13.0103
74.0218	8.33326	13.0103
112.912	5.01669	13.0103
119.459	1.32172	13.0103
213.947	2.14124	13.0103
240.679	19.4579	13.0103
947.347	26.0331	13.0103

## Sheet: Fig 1d keystoness
	OTU_351309	OTU_266091	OTU_183446	OTU_203713	OTU_184451	OTU_261590	OTU_189840	OTU_185126	OTU_180405	OTU_635059	OTU_268063	OTU_269532	OTU_189585	OTU_258165	OTU_261132	OTU_265912	OTU_272092	OTU_197706	OTU_214919	OTU_268492	OTU_206324	OTU_259511	OTU_199137	OTU_270200	OTU_184966	OTU_191067	OTU_258725	OTU_258423	OTU_271866	OTU_198888	OTU_273364	OTU_185177	OTU_262095	OTU_779847	OTU_4407703	OTU_549756	OTU_730939	OTU_272889	OTU_790663	OTU_181683	OTU_4440624	OTU_269886	OTU_267042	OTU_305177	OTU_772515	OTU_180362	OTU_177195	OTU_265563	OTU_194662
predictedKeystoneness	1	0.364756	0.34465	0.235033	0.196011	0.180721	0.178117	0.129921	0.126535	0.120449	0.119074	0.116368	0.112612	0.109025	0.103648	0.0948008	0.0920592	0.0885673	0.0854022	0.0797387	0.0767698	0.0760781	0.075638	0.0730533	0.0720584	0.0658996	0.0656426	0.0652059	0.0609064	0.0590047	0.0577347	0.0575031	0.0570691	0.0570513	0.0554823	0.0550979	0.0549754	0.054718	0.0544282	0.0541291	0.0530919	0.0521534	0.0518253	0.0515233	0.0513634	0.0513604	0.0511207	0.0509127	0.0508675
[truncated: 171 more columns]

## Sheet: Fig 1e stats
	two-tail Mann-Whitney p-value ileum 8 week WD vs ileum 8 week ND pvalue_Expt_1	two-tail Mann-Whitney p-value ileum 8 week WD vs ileum 8 week ND pvalue_Expt_2	Fisher meta-analysis p-value
OTU_1995182	0.166607	0.0116673	0.0140795
OTU_182764	0.0906884	0.0116673	0.00830737
OTU_187233	0.089686	0.0119252	0.00838567
OTU_193672	0.0231856	0.0116673	0.00249283
OTU_351309	1	0.0936926	0.315532

## Sheet: Fig 2
Data available at https://www.ebi.ac.uk/metagenomics/studies/ERP015317

## Sheet: Fig 3a GTT
									Glucose (mg/dL)
Exp1
Minutes	ND					WD					WD + Lg					WD + Lj
0	169	217	182	181	227	180	262	222	280	210	229	226	219	267	231	223	224	247	268
15	400	406	370	370	444	558	600	489	558	600	511	579	479	493	592	514	534	552	568
30	325	277	252	239	284	600	594	487	579	600	442	513	443	439	600	453	434	547	554
60	221	231	173	157	222	555	513	413	488	404	307	326	367	405	487	349	325	432	464
120	196	198	135	153	195	293	315	277	372	278	224	240	258	341	262	262	217	249	232
									Glucose (mg/dL)
Exp2
minutes	ND						WD						WD + Lg						WD + Lj
0	158	144	143	166	138	156	167	121	198	203	218	208	199	152	184	154	145	149	179	193	180	154	154	193
15	425	426	360	384	321	354	536	503	367	478	586	529	523	449	379	432	437	513	475	436	494	415	353	400
30	381	366	334	402	310	292	509	436	555	452	572	491	447	561	463	469	483	472	478	530	547	428	411	413
60	229	269	200	304	197	194	413	288	579	409	479	357	268	345	395	343	388	397	388	455	332	268	290	267
120	164	216	130	168	151	140	218	157	335	247	350	221	152	165	235	153	158	203	169	209	202	154	132	156
					Glucose (mg/dL)
minutes	ND					ND+RI
0	110	141	147	151	121	117	169	166	178	138
15	262	379	268	332	302	289	372	347	529	457
30	220	298	265	280	258	248	279	258	355	373
60	182	179	231	208	210	177	233	243	219	233
120	119	174	180	174	161	142	160	130	168	164

## Sheet: Fig 3a GTT-AUC
ND	WD	WD+LG	WD+LJ
30405	56985	39863	43140	Exp 1
30285	56865	43793	40590
24420	46853	43050	49350
23940	56618	47730	50835
30593	50595	53888
31358	45870	36015	41753	Exp 2
34290	35933	40973	46658
26888	55583	42308	42068
34770	44678	38213	33690
26220	55350	40710	32708
25980	43238	43388	33435
ND	ND+RI
22020	23280
27180	28590
26978	27030
27150	32273
25898	31980

## Sheet: Fig 3a 15min glucose
	Glucose mg/dL
ND	WD	WD+LG	WD+LJ
400	558	511	514	Exp 1
406	600	579	534
370	489	479	552
370	558	493	568
444	600	592
425	536	523	475	Exp 2
426	503	449	436
360	367	379	494
384	478	432	415
321	586	437	353
354	529	513	400
ND	ND+RI
262	289
379	372
268	347
332	529
302	457

## Sheet: Fig 3a 120min glucose
	Glucose mg/dL
ND	WD	WD+LG	WD+LJ
196	293	224	262	Exp 1
198	315	240	217
135	277	258	249
153	372	341	232
195	278	262
164	218	152	169	Exp 2
216	157	165	209
130	335	235	202
168	247	153	154
151	350	158	132
140	221	203	156
ND	ND+RI
174	160
180	130
174	168
161	164

[truncated: 20 more sheets: Fig 3a Fasting insulin, Fig 3a-Epid. fat % body weight, Fig 3a stats, Fig 4c, Fig 4e-f, Fig 4 e-f stats, Fig 4g, Fig 4h, Fig 5f, Fig S3 Body weight , Fig S3 HOMA-IR, Fig S3 HOMA-B, Fig S3 Fasting glucose, Fig S3- 30 min glucose, Fig S3 Fed glucose, Fig S3 Non fasting choles., Fig S4 GTT-AUC, Fig S4 Fasting glucose, Fig S4 change in GTT-AUC, Fig S5c]
